# Supplementary material for: RNA sequencing of mesenchymal stem cells reveals a blocking of differentiation and immunomodulatory activities under inflammatory conditions in rheumatoid arthritis patients
Source: Arthritis Res Ther. 2019 May 6;21:112. doi: 10.1186/s13075-019-1894-y (PMC6501285; doi:10.1186/s13075-019-1894-y)
Supplement: Supplementary file 3 — Table S3. Number of reads successfully mapped and assigned to the metafeature “gene” per sample. (XLSX 3343 kb) [file 13075_2019_1894_MOESM3_ESM.xlsx]

## Sheet: PORTADA
	https://www.genenames.org

## Sheet: GOSeq
Input	Match type	Approved symbol	Approved name	HGNC ID	Location
SEPT7	Approved symbol	SEPT7	septin 7	HGNC:1717	7p14.2
SEPT2	Approved symbol	SEPT2	septin 2	HGNC:7729	2q37.3
SEPT6	Synonyms	SEPT6	septin 6	HGNC:15848	Xq24
SEPT5	Approved symbol	SEPT5	septin 5	HGNC:9164	22q11.21
SEPT4	Approved symbol	SEPT4	septin 4	HGNC:9165	17q22
SELENOF	Approved symbol	SELENOF	selenoprotein F	HGNC:17705	1p22.3
STX1A	Approved symbol	STX1A	syntaxin 1A	HGNC:11433	7q11.23
SEPT6	Approved symbol	SEPT6	septin 6	HGNC:15848	Xq24
SEPT8	Approved symbol	SEPT8	septin 8	HGNC:16511	5q31.1
AGO1	Approved symbol	AGO1	argonaute 1, RISC catalytic component	HGNC:3262	1p34.3
AGO2	Approved symbol	AGO2	argonaute 2, RISC catalytic component	HGNC:3263	8q24.3
SEPT11	Approved symbol	SEPT11	septin 11	HGNC:25589	4q21.1
SEPT10	Approved symbol	SEPT10	septin 10	HGNC:14349	2q13
AGO3	Approved symbol	AGO3	argonaute 3, RISC catalytic component	HGNC:18421	1p34.3
COL4A1	Approved symbol	COL4A1	collagen type IV alpha 1 chain	HGNC:2202	13q34
A1BG	Approved symbol	A1BG	alpha-1-B glycoprotein	HGNC:5	19q13.43
A2M	Approved symbol	A2M	alpha-2-macroglobulin	HGNC:7	12p13.31
A4GALT	Approved symbol	A4GALT	alpha 1,4-galactosyltransferase (P blood group)	HGNC:18149	22q13.2
AAAS	Approved symbol	AAAS	aladin WD repeat nucleoporin	HGNC:13666	12q13.13
AACS	Approved symbol	AACS	acetoacetyl-CoA synthetase	HGNC:21298	12q24.31
AADAT	Approved symbol	AADAT	aminoadipate aminotransferase	HGNC:17929	4q33
AAED1	Approved symbol	AAED1	AhpC/TSA antioxidant enzyme domain containing 1	HGNC:16881	9q22.33
AAGAB	Approved symbol	AAGAB	alpha and gamma adaptin binding protein	HGNC:25662	15q23
AAK1	Approved symbol	AAK1	AP2 associated kinase 1	HGNC:19679	2p13.3
AAMDC	Approved symbol	AAMDC	adipogenesis associated Mth938 domain containing	HGNC:30205	11q14.1
AAMP	Approved symbol	AAMP	angio associated migratory cell protein	HGNC:18	2q35
AAR2	Approved symbol	AAR2	AAR2 splicing factor homolog	HGNC:15886	20q11.23
AARS	Approved symbol	AARS	alanyl-tRNA synthetase	HGNC:20	16q22.1
AARS2	Approved symbol	AARS2	alanyl-tRNA synthetase 2, mitochondrial	HGNC:21022	6p21.1
AARSD1	Approved symbol	AARSD1	alanyl-tRNA synthetase domain containing 1	HGNC:28417	17q21.31
AASDH	Approved symbol	AASDH	aminoadipate-semialdehyde dehydrogenase	HGNC:23993	4q12
AASDHPPT	Approved symbol	AASDHPPT	aminoadipate-semialdehyde dehydrogenase-phosphopantetheinyl transferase	HGNC:14235	11q22.3
AASS	Approved symbol	AASS	aminoadipate-semialdehyde synthase	HGNC:17366	7q31.32
AATF	Approved symbol	AATF	apoptosis antagonizing transcription factor	HGNC:19235	17q12
ABAT	Approved symbol	ABAT	4-aminobutyrate aminotransferase	HGNC:23	16p13.2
ABCA1	Approved symbol	ABCA1	ATP binding cassette subfamily A member 1	HGNC:29	9q31.1
ABCA11P	Approved symbol	ABCA11P	ATP binding cassette subfamily A member 11, pseudogene	HGNC:31	4p16.3
ABCA13	Approved symbol	ABCA13	ATP binding cassette subfamily A member 13	HGNC:14638	7p12.3
ABCA2	Approved symbol	ABCA2	ATP binding cassette subfamily A member 2	HGNC:32	9q34.3
ABCA3	Approved symbol	ABCA3	ATP binding cassette subfamily A member 3	HGNC:33	16p13.3
ABCA5	Approved symbol	ABCA5	ATP binding cassette subfamily A member 5	HGNC:35	17q24.3
ABCA6	Approved symbol	ABCA6	ATP binding cassette subfamily A member 6	HGNC:36	17q24.2-q24.3
ABCA7	Approved symbol	ABCA7	ATP binding cassette subfamily A member 7	HGNC:37	19p13.3
ABCA8	Approved symbol	ABCA8	ATP binding cassette subfamily A member 8	HGNC:38	17q24.2
ABCA9	Approved symbol	ABCA9	ATP binding cassette subfamily A member 9	HGNC:39	17q24.2
ABCB10	Approved symbol	ABCB10	ATP binding cassette subfamily B member 10	HGNC:41	1q42.13
ABCB6	Approved symbol	ABCB6	ATP binding cassette subfamily B member 6 (Langereis blood group)	HGNC:47	2q35
ABCB7	Approved symbol	ABCB7	ATP binding cassette subfamily B member 7	HGNC:48	Xq13.3
ABCB8	Approved symbol	ABCB8	ATP binding cassette subfamily B member 8	HGNC:49	7q36.1
ABCB9	Approved symbol	ABCB9	ATP binding cassette subfamily B member 9	HGNC:50	12q24.31
ABCC1	Approved symbol	ABCC1	ATP binding cassette subfamily C member 1	HGNC:51	16p13.11
ABCC10	Approved symbol	ABCC10	ATP binding cassette subfamily C member 10	HGNC:52	6p21.1
ABCC3	Approved symbol	ABCC3	ATP binding cassette subfamily C member 3	HGNC:54	17q21.33
ABCC4	Approved symbol	ABCC4	ATP binding cassette subfamily C member 4	HGNC:55	13q32.1
ABCC5	Approved symbol	ABCC5	ATP binding cassette subfamily C member 5	HGNC:56	3q27.1
ABCC9	Approved symbol	ABCC9	ATP binding cassette subfamily C member 9	HGNC:60	12p12.1
ABCD1	Approved symbol	ABCD1	ATP binding cassette subfamily D member 1	HGNC:61	Xq28
ABCD3	Approved symbol	ABCD3	ATP binding cassette subfamily D member 3	HGNC:67	1p21.3
ABCD4	Approved symbol	ABCD4	ATP binding cassette subfamily D member 4	HGNC:68	14q24.3
ABCE1	Approved symbol	ABCE1	ATP binding cassette subfamily E member 1	HGNC:69	4q31.21
ABCF2	Approved symbol	ABCF2	ATP binding cassette subfamily F member 2	HGNC:71	7q36.1
ABCF3	Approved symbol	ABCF3	ATP binding cassette subfamily F member 3	HGNC:72	3q27.1
ABHD10	Approved symbol	ABHD10	abhydrolase domain containing 10	HGNC:25656	3q13.2
ABHD11	Approved symbol	ABHD11	abhydrolase domain containing 11	HGNC:16407	7q11.23
ABHD12	Approved symbol	ABHD12	abhydrolase domain containing 12	HGNC:15868	20p11.21
ABHD13	Approved symbol	ABHD13	abhydrolase domain containing 13	HGNC:20293	13q33.3
ABHD14A	Approved symbol	ABHD14A	abhydrolase domain containing 14A	HGNC:24538	3p21.2
ABHD14B	Approved symbol	ABHD14B	abhydrolase domain containing 14B	HGNC:28235	3p21.2
ABHD15	Approved symbol	ABHD15	abhydrolase domain containing 15	HGNC:26971	17q11.2
ABHD16B	Approved symbol	ABHD16B	abhydrolase domain containing 16B	HGNC:16128	20q13.33
ABHD17A	Approved symbol	ABHD17A	abhydrolase domain containing 17A	HGNC:28756	19p13.3
ABHD17B	Approved symbol	ABHD17B	abhydrolase domain containing 17B	HGNC:24278	9q21.13
ABHD17C	Approved symbol	ABHD17C	abhydrolase domain containing 17C	HGNC:26925	15q25.1
ABHD18	Approved symbol	ABHD18	abhydrolase domain containing 18	HGNC:26111	4q28.2
ABHD2	Approved symbol	ABHD2	abhydrolase domain containing 2	HGNC:18717	15q26.1
ABHD3	Approved symbol	ABHD3	abhydrolase domain containing 3	HGNC:18718	18q11.2
ABHD4	Approved symbol	ABHD4	abhydrolase domain containing 4	HGNC:20154	14q11.2
ABHD5	Approved symbol	ABHD5	abhydrolase domain containing 5	HGNC:21396	3p21.33
ABHD6	Approved symbol	ABHD6	abhydrolase domain containing 6	HGNC:21398	3p14.3
ABHD8	Approved symbol	ABHD8	abhydrolase domain containing 8	HGNC:23759	19p13.11
ABI1	Approved symbol	ABI1	abl interactor 1	HGNC:11320	10p12.1
ABI2	Approved symbol	ABI2	abl interactor 2	HGNC:24011	2q33.2
ABI3BP	Approved symbol	ABI3BP	ABI family member 3 binding protein	HGNC:17265	3q12.2
ABL1	Approved symbol	ABL1	ABL proto-oncogene 1, non-receptor tyrosine kinase	HGNC:76	9q34.12
ABL2	Approved symbol	ABL2	ABL proto-oncogene 2, non-receptor tyrosine kinase	HGNC:77	1q25.2
ABLIM1	Approved symbol	ABLIM1	actin binding LIM protein 1	HGNC:78	10q25.3
ABLIM3	Approved symbol	ABLIM3	actin binding LIM protein family member 3	HGNC:29132	5q32
ABR	Approved symbol	ABR	active BCR-related	HGNC:81	17p13.3
ABRACL	Approved symbol	ABRACL	ABRA C-terminal like	HGNC:21230	6q24.1
ABT1	Approved symbol	ABT1	activator of basal transcription 1	HGNC:17369	6p22.2
ABTB1	Approved symbol	ABTB1	ankyrin repeat and BTB domain containing 1	HGNC:18275	3q21.3
ABTB2	Approved symbol	ABTB2	ankyrin repeat and BTB domain containing 2	HGNC:23842	11p13
ACAA1	Approved symbol	ACAA1	acetyl-CoA acyltransferase 1	HGNC:82	3p22.2
ACAA2	Approved symbol	ACAA2	acetyl-CoA acyltransferase 2	HGNC:83	18q21.1
ACACA	Approved symbol	ACACA	acetyl-CoA carboxylase alpha	HGNC:84	17q12
ACACB	Approved symbol	ACACB	acetyl-CoA carboxylase beta	HGNC:85	12q24.11
ACAD10	Approved symbol	ACAD10	acyl-CoA dehydrogenase family member 10	HGNC:21597	12q24.12
ACAD11	Approved symbol	ACAD11	acyl-CoA dehydrogenase family member 11	HGNC:30211	3q22.1
ACAD8	Approved symbol	ACAD8	acyl-CoA dehydrogenase family member 8	HGNC:87	11q25
ACAD9	Approved symbol	ACAD9	acyl-CoA dehydrogenase family member 9	HGNC:21497	3q21.3
ACADM	Approved symbol	ACADM	acyl-CoA dehydrogenase medium chain	HGNC:89	1p31.1
ACADS	Approved symbol	ACADS	acyl-CoA dehydrogenase short chain	HGNC:90	12q24.31
ACADSB	Approved symbol	ACADSB	acyl-CoA dehydrogenase short/branched chain	HGNC:91	10q26.13
ACADVL	Approved symbol	ACADVL	acyl-CoA dehydrogenase very long chain	HGNC:92	17p13.1
ACAN	Approved symbol	ACAN	aggrecan	HGNC:319	15q26.1
ACAP1	Approved symbol	ACAP1	ArfGAP with coiled-coil, ankyrin repeat and PH domains 1	HGNC:16467	17p13.1
ACAP2	Approved symbol	ACAP2	ArfGAP with coiled-coil, ankyrin repeat and PH domains 2	HGNC:16469	3q29
ACAP3	Approved symbol	ACAP3	ArfGAP with coiled-coil, ankyrin repeat and PH domains 3	HGNC:16754	1p36.33
ACAT1	Approved symbol	ACAT1	acetyl-CoA acetyltransferase 1	HGNC:93	11q22.3
ACAT2	Approved symbol	ACAT2	acetyl-CoA acetyltransferase 2	HGNC:94	6q25.3
ACAT2	Synonyms	SOAT2	sterol O-acyltransferase 2	HGNC:11178	12q13.13
ACBD3	Approved symbol	ACBD3	acyl-CoA binding domain containing 3	HGNC:15453	1q42.12
ACBD4	Approved symbol	ACBD4	acyl-CoA binding domain containing 4	HGNC:23337	17q21.31
ACBD5	Approved symbol	ACBD5	acyl-CoA binding domain containing 5	HGNC:23338	10p12.1
ACBD6	Approved symbol	ACBD6	acyl-CoA binding domain containing 6	HGNC:23339	1q25.2-q25.3
ACCS	Approved symbol	ACCS	1-aminocyclopropane-1-carboxylate synthase homolog (inactive)	HGNC:23989	11p11.2
ACD	Approved symbol	ACD	ACD, shelterin complex subunit and telomerase recruitment factor	HGNC:25070	16q22.1
ACE	Approved symbol	ACE	angiotensin I converting enzyme	HGNC:2707	17q23.3
ACER2	Approved symbol	ACER2	alkaline ceramidase 2	HGNC:23675	9p22.1
ACER3	Approved symbol	ACER3	alkaline ceramidase 3	HGNC:16066	11q13.5
ACIN1	Approved symbol	ACIN1	apoptotic chromatin condensation inducer 1	HGNC:17066	14q11.2
ACKR3	Approved symbol	ACKR3	atypical chemokine receptor 3	HGNC:23692	2q37.3
ACLY	Approved symbol	ACLY	ATP citrate lyase	HGNC:115	17q21.2
ACO1	Approved symbol	ACO1	aconitase 1	HGNC:117	9p21.1
ACO2	Approved symbol	ACO2	aconitase 2	HGNC:118	22q13.2
ACOT1	Approved symbol	ACOT1	acyl-CoA thioesterase 1	HGNC:33128	14q24.3
ACOT13	Approved symbol	ACOT13	acyl-CoA thioesterase 13	HGNC:20999	6p22.3
ACOT2	Approved symbol	ACOT2	acyl-CoA thioesterase 2	HGNC:18431	14q24.3
ACOT4	Approved symbol	ACOT4	acyl-CoA thioesterase 4	HGNC:19748	14q24.3
ACOT7	Approved symbol	ACOT7	acyl-CoA thioesterase 7	HGNC:24157	1p36.31
ACOT8	Approved symbol	ACOT8	acyl-CoA thioesterase 8	HGNC:15919	20q13.12
ACOT9	Approved symbol	ACOT9	acyl-CoA thioesterase 9	HGNC:17152	Xp22.11
ACOX1	Approved symbol	ACOX1	acyl-CoA oxidase 1	HGNC:119	17q25.1
ACOX2	Approved symbol	ACOX2	acyl-CoA oxidase 2	HGNC:120	3p14.3
ACOX3	Approved symbol	ACOX3	acyl-CoA oxidase 3, pristanoyl	HGNC:121	4p16.1
ACP1	Approved symbol	ACP1	acid phosphatase 1	HGNC:122	2p25.3
ACP1	Synonyms	NDUFAB1	NADH:ubiquinone oxidoreductase subunit AB1	HGNC:7694	16p12.2
ACP2	Approved symbol	ACP2	acid phosphatase 2, lysosomal	HGNC:123	11p11.2
ACP6	Approved symbol	ACP6	acid phosphatase 6, lysophosphatidic	HGNC:29609	1q21.2
ACRC	Previous symbol	GCNA	germ cell nuclear acidic peptidase	HGNC:15805	Xq13.1
ACSF2	Approved symbol	ACSF2	acyl-CoA synthetase family member 2	HGNC:26101	17q21.33
ACSF3	Approved symbol	ACSF3	acyl-CoA synthetase family member 3	HGNC:27288	16q24.3
ACSL1	Approved symbol	ACSL1	acyl-CoA synthetase long chain family member 1	HGNC:3569	4q35.1
ACSL3	Approved symbol	ACSL3	acyl-CoA synthetase long chain family member 3	HGNC:3570	2q36.1
ACSL4	Approved symbol	ACSL4	acyl-CoA synthetase long chain family member 4	HGNC:3571	Xq23
ACSL5	Approved symbol	ACSL5	acyl-CoA synthetase long chain family member 5	HGNC:16526	10q25.2
ACSS2	Approved symbol	ACSS2	acyl-CoA synthetase short chain family member 2	HGNC:15814	20q11.22
ACSS3	Approved symbol	ACSS3	acyl-CoA synthetase short chain family member 3	HGNC:24723	12q21.31
ACTA1	Approved symbol	ACTA1	actin, alpha 1, skeletal muscle	HGNC:129	1q42.13
ACTA2	Approved symbol	ACTA2	actin, alpha 2, smooth muscle, aorta	HGNC:130	10q23.31
ACTB	Approved symbol	ACTB	actin beta	HGNC:132	7p22.1
ACTC1	Approved symbol	ACTC1	actin, alpha, cardiac muscle 1	HGNC:143	15q14
ACTG1	Approved symbol	ACTG1	actin gamma 1	HGNC:144	17q25.3
ACTG1P20	Approved symbol	ACTG1P20	actin gamma 1 pseudogene 20	HGNC:51500	1p36.11
ACTG2	Approved symbol	ACTG2	actin, gamma 2, smooth muscle, enteric	HGNC:145	2p13.1
ACTL6A	Approved symbol	ACTL6A	actin like 6A	HGNC:24124	3q26.33
ACTN1	Approved symbol	ACTN1	actinin alpha 1	HGNC:163	14q24.1
ACTN4	Approved symbol	ACTN4	actinin alpha 4	HGNC:166	19q13.2
ACTR10	Approved symbol	ACTR10	actin related protein 10 homolog	HGNC:17372	14q23.1
ACTR1A	Approved symbol	ACTR1A	ARP1 actin related protein 1 homolog A	HGNC:167	10q24.32
ACTR1B	Approved symbol	ACTR1B	ARP1 actin related protein 1 homolog B	HGNC:168	2q11.2
ACTR2	Approved symbol	ACTR2	ARP2 actin related protein 2 homolog	HGNC:169	2p14
ACTR3	Approved symbol	ACTR3	ARP3 actin related protein 3 homolog	HGNC:170	2q14.1
ACTR3B	Approved symbol	ACTR3B	ARP3 actin related protein 3 homolog B	HGNC:17256	7q36.1-q36.2
ACTR5	Approved symbol	ACTR5	ARP5 actin related protein 5 homolog	HGNC:14671	20q11.23
ACTR6	Approved symbol	ACTR6	ARP6 actin related protein 6 homolog	HGNC:24025	12q23.1
ACTR8	Approved symbol	ACTR8	ARP8 actin related protein 8 homolog	HGNC:14672	3p21.1
ACTRT3	Approved symbol	ACTRT3	actin related protein T3	HGNC:24022	3q26.2
ACVR1	Approved symbol	ACVR1	activin A receptor type 1	HGNC:171	2q24.1
ACVR1B	Approved symbol	ACVR1B	activin A receptor type 1B	HGNC:172	12q13.13
ACVR1C	Approved symbol	ACVR1C	activin A receptor type 1C	HGNC:18123	2q24.1
ACVR2A	Approved symbol	ACVR2A	activin A receptor type 2A	HGNC:173	2q22.3-q23.1
ACVR2B	Approved symbol	ACVR2B	activin A receptor type 2B	HGNC:174	3p22.2
ACVRL1	Approved symbol	ACVRL1	activin A receptor like type 1	HGNC:175	12q13.13
ACY1	Approved symbol	ACY1	aminoacylase 1	HGNC:177	3p21.2
ACYP1	Approved symbol	ACYP1	acylphosphatase 1	HGNC:179	14q24.3
ACYP2	Approved symbol	ACYP2	acylphosphatase 2	HGNC:180	2p16.2
ADA	Approved symbol	ADA	adenosine deaminase	HGNC:186	20q13.12
ADAL	Approved symbol	ADAL	adenosine deaminase like	HGNC:31853	15q15.3
ADAM10	Approved symbol	ADAM10	ADAM metallopeptidase domain 10	HGNC:188	15q21.3
ADAM12	Approved symbol	ADAM12	ADAM metallopeptidase domain 12	HGNC:190	10q26.2
ADAM15	Approved symbol	ADAM15	ADAM metallopeptidase domain 15	HGNC:193	1q21.3
ADAM17	Approved symbol	ADAM17	ADAM metallopeptidase domain 17	HGNC:195	2p25.1
ADAM19	Approved symbol	ADAM19	ADAM metallopeptidase domain 19	HGNC:197	5q33.3
ADAM28	Approved symbol	ADAM28	ADAM metallopeptidase domain 28	HGNC:206	8p21.2
ADAM32	Approved symbol	ADAM32	ADAM metallopeptidase domain 32	HGNC:15479	8p11.22
ADAM33	Approved symbol	ADAM33	ADAM metallopeptidase domain 33	HGNC:15478	20p13
ADAM8	Approved symbol	ADAM8	ADAM metallopeptidase domain 8	HGNC:215	10q26.3
ADAM9	Approved symbol	ADAM9	ADAM metallopeptidase domain 9	HGNC:216	8p11.22
ADAMDEC1	Approved symbol	ADAMDEC1	ADAM like decysin 1	HGNC:16299	8p21.2
ADAMTS1	Approved symbol	ADAMTS1	ADAM metallopeptidase with thrombospondin type 1 motif 1	HGNC:217	21q21.3
ADAMTS10	Approved symbol	ADAMTS10	ADAM metallopeptidase with thrombospondin type 1 motif 10	HGNC:13201	19p13.2
ADAMTS12	Approved symbol	ADAMTS12	ADAM metallopeptidase with thrombospondin type 1 motif 12	HGNC:14605	5p13.3-p13.2
ADAMTS13	Approved symbol	ADAMTS13	ADAM metallopeptidase with thrombospondin type 1 motif 13	HGNC:1366	9q34.2
ADAMTS14	Approved symbol	ADAMTS14	ADAM metallopeptidase with thrombospondin type 1 motif 14	HGNC:14899	10q22.1
ADAMTS16	Approved symbol	ADAMTS16	ADAM metallopeptidase with thrombospondin type 1 motif 16	HGNC:17108	5p15.32
ADAMTS2	Approved symbol	ADAMTS2	ADAM metallopeptidase with thrombospondin type 1 motif 2	HGNC:218	5q35.3
ADAMTS3	Approved symbol	ADAMTS3	ADAM metallopeptidase with thrombospondin type 1 motif 3	HGNC:219	4q13.3
ADAMTS4	Approved symbol	ADAMTS4	ADAM metallopeptidase with thrombospondin type 1 motif 4	HGNC:220	1q23.3
ADAMTS5	Approved symbol	ADAMTS5	ADAM metallopeptidase with thrombospondin type 1 motif 5	HGNC:221	21q21.3
ADAMTS6	Approved symbol	ADAMTS6	ADAM metallopeptidase with thrombospondin type 1 motif 6	HGNC:222	5q12.3
ADAMTS7	Approved symbol	ADAMTS7	ADAM metallopeptidase with thrombospondin type 1 motif 7	HGNC:223	15q25.1
ADAMTS9	Approved symbol	ADAMTS9	ADAM metallopeptidase with thrombospondin type 1 motif 9	HGNC:13202	3p14.1
ADAMTS9-AS2	Approved symbol	ADAMTS9-AS2	ADAMTS9 antisense RNA 2	HGNC:42435	3p14.1
ADAMTSL1	Approved symbol	ADAMTSL1	ADAMTS like 1	HGNC:14632	9p22.2-p22.1
ADAMTSL3	Approved symbol	ADAMTSL3	ADAMTS like 3	HGNC:14633	15q25.2
ADAMTSL4	Approved symbol	ADAMTSL4	ADAMTS like 4	HGNC:19706	1q21.2
ADAMTSL5	Approved symbol	ADAMTSL5	ADAMTS like 5	HGNC:27912	19p13.3
ADAP1	Approved symbol	ADAP1	ArfGAP with dual PH domains 1	HGNC:16486	7p22.3
ADAR	Approved symbol	ADAR	adenosine deaminase, RNA specific	HGNC:225	1q21.3
ADARB1	Approved symbol	ADARB1	adenosine deaminase, RNA specific B1	HGNC:226	21q22.3
ADAT1	Approved symbol	ADAT1	adenosine deaminase, tRNA specific 1	HGNC:228	16q23.1
ADAT2	Approved symbol	ADAT2	adenosine deaminase, tRNA specific 2	HGNC:21172	6q24.2
ADAT3	Approved symbol	ADAT3	adenosine deaminase, tRNA specific 3	HGNC:25151	19p13.3
ADCK1	Approved symbol	ADCK1	aarF domain containing kinase 1	HGNC:19038	14q24.3
ADCK2	Approved symbol	ADCK2	aarF domain containing kinase 2	HGNC:19039	7q34
ADCK3	Previous symbol	COQ8A	coenzyme Q8A	HGNC:16812	1q42.13
ADCK4	Previous symbol	COQ8B	coenzyme Q8B	HGNC:19041	19q13.2
ADCK5	Approved symbol	ADCK5	aarF domain containing kinase 5	HGNC:21738	8q24.3
ADCY3	Approved symbol	ADCY3	adenylate cyclase 3	HGNC:234	2p23.3
ADCY3	Previous symbol	ADCY8	adenylate cyclase 8	HGNC:239	8q24.22
ADCY4	Approved symbol	ADCY4	adenylate cyclase 4	HGNC:235	14q12
ADCY6	Approved symbol	ADCY6	adenylate cyclase 6	HGNC:237	12q13.12
ADCY7	Approved symbol	ADCY7	adenylate cyclase 7	HGNC:238	16q12.1
ADCY8	Approved symbol	ADCY8	adenylate cyclase 8	HGNC:239	8q24.22
ADCY9	Approved symbol	ADCY9	adenylate cyclase 9	HGNC:240	16p13.3
ADD1	Approved symbol	ADD1	adducin 1	HGNC:243	4p16.3
ADD3	Approved symbol	ADD3	adducin 3	HGNC:245	10q25.1-q25.2
ADGRA2	Approved symbol	ADGRA2	adhesion G protein-coupled receptor A2	HGNC:17849	8p11.23
ADGRA3	Approved symbol	ADGRA3	adhesion G protein-coupled receptor A3	HGNC:13839	4p15.2
ADGRB2	Approved symbol	ADGRB2	adhesion G protein-coupled receptor B2	HGNC:944	1p35.2
ADGRD1	Approved symbol	ADGRD1	adhesion G protein-coupled receptor D1	HGNC:19893	12q24.33
ADGRE5	Approved symbol	ADGRE5	adhesion G protein-coupled receptor E5	HGNC:1711	19p13.12
ADGRG1	Approved symbol	ADGRG1	adhesion G protein-coupled receptor G1	HGNC:4512	16q21
ADGRG6	Approved symbol	ADGRG6	adhesion G protein-coupled receptor G6	HGNC:13841	6q24.2
ADGRL1	Approved symbol	ADGRL1	adhesion G protein-coupled receptor L1	HGNC:20973	19p13.12
ADGRL2	Approved symbol	ADGRL2	adhesion G protein-coupled receptor L2	HGNC:18582	1p31.1
ADGRL4	Approved symbol	ADGRL4	adhesion G protein-coupled receptor L4	HGNC:20822	1p31.1
ADH5	Approved symbol	ADH5	alcohol dehydrogenase 5 (class III), chi polypeptide	HGNC:253	4q23
ADHFE1	Approved symbol	ADHFE1	alcohol dehydrogenase, iron containing 1	HGNC:16354	8q13.1
ADHFE1	Synonyms	ADHFE1	alcohol dehydrogenase, iron containing 1	HGNC:16354	8q13.1
ADI1	Approved symbol	ADI1	acireductone dioxygenase 1	HGNC:30576	2p25.3
ADIPOR1	Approved symbol	ADIPOR1	adiponectin receptor 1	HGNC:24040	1q32.1
ADIPOR2	Approved symbol	ADIPOR2	adiponectin receptor 2	HGNC:24041	12p13.33
ADIRF-AS1	Approved symbol	ADIRF-AS1	ADIRF antisense RNA 1	HGNC:45127	10q23.2
ADK	Approved symbol	ADK	adenosine kinase	HGNC:257	10q22.2
ADM	Approved symbol	ADM	adrenomedullin	HGNC:259	11p15.4
ADM2	Approved symbol	ADM2	adrenomedullin 2	HGNC:28898	22q13.33
ADNP	Approved symbol	ADNP	activity dependent neuroprotector homeobox	HGNC:15766	20q13.13
ADNP2	Approved symbol	ADNP2	ADNP homeobox 2	HGNC:23803	18q23
ADO	Approved symbol	ADO	2-aminoethanethiol dioxygenase	HGNC:23506	10q21.3
ADORA1	Approved symbol	ADORA1	adenosine A1 receptor	HGNC:262	1q32.1
ADORA2A	Approved symbol	ADORA2A	adenosine A2a receptor	HGNC:263	22q11.23
ADORA2B	Approved symbol	ADORA2B	adenosine A2b receptor	HGNC:264	17p12
ADPGK	Approved symbol	ADPGK	ADP dependent glucokinase	HGNC:25250	15q24.1
ADPRH	Approved symbol	ADPRH	ADP-ribosylarginine hydrolase	HGNC:269	3q13.33
ADPRHL1	Approved symbol	ADPRHL1	ADP-ribosylhydrolase like 1	HGNC:21303	13q34
ADPRHL2	Approved symbol	ADPRHL2	ADP-ribosylhydrolase like 2	HGNC:21304	1p34.3
ADPRM	Approved symbol	ADPRM	ADP-ribose/CDP-alcohol diphosphatase, manganese dependent	HGNC:30925	17p13.1
ADRA1D	Approved symbol	ADRA1D	adrenoceptor alpha 1D	HGNC:280	20p13
ADRA2C	Approved symbol	ADRA2C	adrenoceptor alpha 2C	HGNC:283	4p16.3
ADRBK1	Previous symbol	GRK2	G protein-coupled receptor kinase 2	HGNC:289	11q13.2
ADRBK2	Previous symbol	GRK3	G protein-coupled receptor kinase 3	HGNC:290	22q12.1
ADRM1	Approved symbol	ADRM1	adhesion regulating molecule 1	HGNC:15759	20q13.33
ADSL	Approved symbol	ADSL	adenylosuccinate lyase	HGNC:291	22q13.1
ADSS	Approved symbol	ADSS	adenylosuccinate synthase	HGNC:292	1q44
ADSSL1	Approved symbol	ADSSL1	adenylosuccinate synthase like 1	HGNC:20093	14q32.33
AEBP1	Approved symbol	AEBP1	AE binding protein 1	HGNC:303	7p13
AEBP2	Approved symbol	AEBP2	AE binding protein 2	HGNC:24051	12p12.3
AEN	Approved symbol	AEN	apoptosis enhancing nuclease	HGNC:25722	15q26.1
AES	Approved symbol	AES	amino-terminal enhancer of split	HGNC:307	19p13.3
AFAP1	Approved symbol	AFAP1	actin filament associated protein 1	HGNC:24017	4p16.1
AFAP1L1	Approved symbol	AFAP1L1	actin filament associated protein 1 like 1	HGNC:26714	5q32
AFF1	Approved symbol	AFF1	AF4/FMR2 family member 1	HGNC:7135	4q21.3-q22.1
AFF2	Approved symbol	AFF2	AF4/FMR2 family member 2	HGNC:3776	Xq28
AFF3	Approved symbol	AFF3	AF4/FMR2 family member 3	HGNC:6473	2q11.2
AFF4	Approved symbol	AFF4	AF4/FMR2 family member 4	HGNC:17869	5q31.1
AFG3L1P	Approved symbol	AFG3L1P	AFG3 like matrix AAA peptidase subunit 1, pseudogene	HGNC:314	16q24.3
AFG3L2	Approved symbol	AFG3L2	AFG3 like matrix AAA peptidase subunit 2	HGNC:315	18p11.21
AFMID	Approved symbol	AFMID	arylformamidase	HGNC:20910	17q25.3
AFTPH	Approved symbol	AFTPH	aftiphilin	HGNC:25951	2p14
AGA	Approved symbol	AGA	aspartylglucosaminidase	HGNC:318	4q34.3
AGAP1	Approved symbol	AGAP1	ArfGAP with GTPase domain, ankyrin repeat and PH domain 1	HGNC:16922	2q37.2
AGAP2-AS1	Approved symbol	AGAP2-AS1	AGAP2 antisense RNA 1	HGNC:48633	12q14.1
AGAP3	Approved symbol	AGAP3	ArfGAP with GTPase domain, ankyrin repeat and PH domain 3	HGNC:16923	7q36.1
AGAP6	Approved symbol	AGAP6	ArfGAP with GTPase domain, ankyrin repeat and PH domain 6	HGNC:23466	10q11.23
AGBL5	Approved symbol	AGBL5	ATP/GTP binding protein like 5	HGNC:26147	2p23.3
AGFG1	Approved symbol	AGFG1	ArfGAP with FG repeats 1	HGNC:5175	2q36.3
AGFG2	Approved symbol	AGFG2	ArfGAP with FG repeats 2	HGNC:5177	7q22.1
AGGF1	Approved symbol	AGGF1	angiogenic factor with G-patch and FHA domains 1	HGNC:24684	5q13.3
AGK	Approved symbol	AGK	acylglycerol kinase	HGNC:21869	7q34
AGL	Approved symbol	AGL	amylo-alpha-1, 6-glucosidase, 4-alpha-glucanotransferase	HGNC:321	1p21.2
AGMAT	Approved symbol	AGMAT	agmatinase	HGNC:18407	1p36.21
AGPAT2	Approved symbol	AGPAT2	1-acylglycerol-3-phosphate O-acyltransferase 2	HGNC:325	9q34.3
AGPAT3	Approved symbol	AGPAT3	1-acylglycerol-3-phosphate O-acyltransferase 3	HGNC:326	21q22.3
AGPAT4	Approved symbol	AGPAT4	1-acylglycerol-3-phosphate O-acyltransferase 4	HGNC:20885	6q26
AGPAT5	Approved symbol	AGPAT5	1-acylglycerol-3-phosphate O-acyltransferase 5	HGNC:20886	8p23.1
AGPS	Approved symbol	AGPS	alkylglycerone phosphate synthase	HGNC:327	2q31.2
AGRN	Approved symbol	AGRN	agrin	HGNC:329	1p36.33
AGTPBP1	Approved symbol	AGTPBP1	ATP/GTP binding protein 1	HGNC:17258	9q21.33
AGTR1	Approved symbol	AGTR1	angiotensin II receptor type 1	HGNC:336	3q24
AGTRAP	Approved symbol	AGTRAP	angiotensin II receptor associated protein	HGNC:13539	1p36.22
AHCTF1	Approved symbol	AHCTF1	AT-hook containing transcription factor 1	HGNC:24618	1q44
AHCY	Approved symbol	AHCY	adenosylhomocysteinase	HGNC:343	20q11.22
AHCYL1	Approved symbol	AHCYL1	adenosylhomocysteinase like 1	HGNC:344	1p13.3
AHCYL2	Approved symbol	AHCYL2	adenosylhomocysteinase like 2	HGNC:22204	7q32.1
AHDC1	Approved symbol	AHDC1	AT-hook DNA binding motif containing 1	HGNC:25230	1p36.11-p35.3
AHI1	Approved symbol	AHI1	Abelson helper integration site 1	HGNC:21575	6q23.3
AHNAK	Approved symbol	AHNAK	AHNAK nucleoprotein	HGNC:347	11q12.3
AHNAK2	Approved symbol	AHNAK2	AHNAK nucleoprotein 2	HGNC:20125	14q32.33
AHR	Approved symbol	AHR	aryl hydrocarbon receptor	HGNC:348	7p21.1
AHRR	Approved symbol	AHRR	aryl-hydrocarbon receptor repressor	HGNC:346	5p15.33
AHSA1	Approved symbol	AHSA1	activator of HSP90 ATPase activity 1	HGNC:1189	14q24.3
AHSA2	Previous symbol	AHSA2P	activator of HSP90 ATPase homolog 2, pseudogene	HGNC:20437	2p15
AIDA	Approved symbol	AIDA	axin interactor, dorsalization associated	HGNC:25761	1q41
AIFM1	Approved symbol	AIFM1	apoptosis inducing factor mitochondria associated 1	HGNC:8768	Xq26.1
AIFM2	Approved symbol	AIFM2	apoptosis inducing factor, mitochondria associated 2	HGNC:21411	10q22.1
AIG1	Approved symbol	AIG1	androgen induced 1	HGNC:21607	6q24.2
AIM1	Previous symbol	CRYBG1	crystallin beta-gamma domain containing 1	HGNC:356	6q21
AIM2	Approved symbol	AIM2	absent in melanoma 2	HGNC:357	1q23.1-q23.2
AIMP1	Approved symbol	AIMP1	aminoacyl tRNA synthetase complex interacting multifunctional protein 1	HGNC:10648	4q24
AIMP2	Approved symbol	AIMP2	aminoacyl tRNA synthetase complex interacting multifunctional protein 2	HGNC:20609	7p22.1
AIP	Approved symbol	AIP	aryl hydrocarbon receptor interacting protein	HGNC:358	11q13.2
AIP	Synonyms	AURKAIP1	aurora kinase A interacting protein 1	HGNC:24114	1p36.33
AJUBA	Approved symbol	AJUBA	ajuba LIM protein	HGNC:20250	14q11.2
AK1	Approved symbol	AK1	adenylate kinase 1	HGNC:361	9q34.11
AK2	Approved symbol	AK2	adenylate kinase 2	HGNC:362	1p35.1
AK3	Approved symbol	AK3	adenylate kinase 3	HGNC:17376	9p24.1
AK3	Previous symbol	AK4	adenylate kinase 4	HGNC:363	1p31.3
AK4	Approved symbol	AK4	adenylate kinase 4	HGNC:363	1p31.3
AK5	Approved symbol	AK5	adenylate kinase 5	HGNC:365	1p31.1
AK9	Approved symbol	AK9	adenylate kinase 9	HGNC:33814	6q21
AKAP1	Approved symbol	AKAP1	A-kinase anchoring protein 1	HGNC:367	17q22
AKAP10	Approved symbol	AKAP10	A-kinase anchoring protein 10	HGNC:368	17p11.2
AKAP11	Approved symbol	AKAP11	A-kinase anchoring protein 11	HGNC:369	13q14.11
AKAP12	Approved symbol	AKAP12	A-kinase anchoring protein 12	HGNC:370	6q25.1
AKAP13	Approved symbol	AKAP13	A-kinase anchoring protein 13	HGNC:371	15q25.3
AKAP5	Approved symbol	AKAP5	A-kinase anchoring protein 5	HGNC:375	14q23.3
AKAP6	Approved symbol	AKAP6	A-kinase anchoring protein 6	HGNC:376	14q12
AKAP7	Approved symbol	AKAP7	A-kinase anchoring protein 7	HGNC:377	6q23.2
AKAP8	Approved symbol	AKAP8	A-kinase anchoring protein 8	HGNC:378	19p13.12
AKAP8L	Approved symbol	AKAP8L	A-kinase anchoring protein 8 like	HGNC:29857	19p13.12
AKAP9	Approved symbol	AKAP9	A-kinase anchoring protein 9	HGNC:379	7q21.2
AKIP1	Approved symbol	AKIP1	A-kinase interacting protein 1	HGNC:1170	11p15.4
AKIRIN1	Approved symbol	AKIRIN1	akirin 1	HGNC:25744	1p34.3
AKIRIN2	Approved symbol	AKIRIN2	akirin 2	HGNC:21407	6q15
AKNA	Approved symbol	AKNA	AT-hook transcription factor	HGNC:24108	9q32
AKR1A1	Approved symbol	AKR1A1	aldo-keto reductase family 1 member A1	HGNC:380	1p34.1
AKR1B1	Approved symbol	AKR1B1	aldo-keto reductase family 1 member B	HGNC:381	7q33
AKR1C1	Approved symbol	AKR1C1	aldo-keto reductase family 1 member C1	HGNC:384	10p15.1
AKR1C2	Approved symbol	AKR1C2	aldo-keto reductase family 1 member C2	HGNC:385	10p15.1
AKR1C3	Approved symbol	AKR1C3	aldo-keto reductase family 1 member C3	HGNC:386	10p15.1
AKR1E2	Approved symbol	AKR1E2	aldo-keto reductase family 1 member E2	HGNC:23437	10p15.1
AKR7A2	Approved symbol	AKR7A2	aldo-keto reductase family 7 member A2	HGNC:389	1p36.13
AKT1	Approved symbol	AKT1	AKT serine/threonine kinase 1	HGNC:391	14q32.33
AKT1S1	Approved symbol	AKT1S1	AKT1 substrate 1	HGNC:28426	19q13.33
AKT2	Approved symbol	AKT2	AKT serine/threonine kinase 2	HGNC:392	19q13.2
AKT3	Approved symbol	AKT3	AKT serine/threonine kinase 3	HGNC:393	1q43-q44
AKTIP	Approved symbol	AKTIP	AKT interacting protein	HGNC:16710	16q12.2
ALAD	Approved symbol	ALAD	aminolevulinate dehydratase	HGNC:395	9q32
ALAS1	Approved symbol	ALAS1	5'-aminolevulinate synthase 1	HGNC:396	3p21.2
ALCAM	Approved symbol	ALCAM	activated leukocyte cell adhesion molecule	HGNC:400	3q13.11
ALDH16A1	Approved symbol	ALDH16A1	aldehyde dehydrogenase 16 family member A1	HGNC:28114	19q13.33
ALDH18A1	Approved symbol	ALDH18A1	aldehyde dehydrogenase 18 family member A1	HGNC:9722	10q24.1
ALDH1A3	Approved symbol	ALDH1A3	aldehyde dehydrogenase 1 family member A3	HGNC:409	15q26.3
ALDH1B1	Approved symbol	ALDH1B1	aldehyde dehydrogenase 1 family member B1	HGNC:407	9p13.1
ALDH1L2	Approved symbol	ALDH1L2	aldehyde dehydrogenase 1 family member L2	HGNC:26777	12q23.3
ALDH2	Approved symbol	ALDH2	aldehyde dehydrogenase 2 family (mitochondrial)	HGNC:404	12q24.12
ALDH3A2	Approved symbol	ALDH3A2	aldehyde dehydrogenase 3 family member A2	HGNC:403	17p11.2
ALDH3B1	Approved symbol	ALDH3B1	aldehyde dehydrogenase 3 family member B1	HGNC:410	11q13.2
ALDH4A1	Approved symbol	ALDH4A1	aldehyde dehydrogenase 4 family member A1	HGNC:406	1p36.13
ALDH5A1	Approved symbol	ALDH5A1	aldehyde dehydrogenase 5 family member A1	HGNC:408	6p22.3
ALDH6A1	Approved symbol	ALDH6A1	aldehyde dehydrogenase 6 family member A1	HGNC:7179	14q24.3
ALDH7A1	Approved symbol	ALDH7A1	aldehyde dehydrogenase 7 family member A1	HGNC:877	5q23.2
ALDH9A1	Approved symbol	ALDH9A1	aldehyde dehydrogenase 9 family member A1	HGNC:412	1q24.1
ALDOA	Approved symbol	ALDOA	aldolase, fructose-bisphosphate A	HGNC:414	16p11.2
ALDOC	Approved symbol	ALDOC	aldolase, fructose-bisphosphate C	HGNC:418	17q11.2
ALG1	Approved symbol	ALG1	ALG1, chitobiosyldiphosphodolichol beta-mannosyltransferase	HGNC:18294	16p13.3
ALG10	Approved symbol	ALG10	ALG10, alpha-1,2-glucosyltransferase	HGNC:23162	12p11.1
ALG10B	Approved symbol	ALG10B	ALG10B, alpha-1,2-glucosyltransferase	HGNC:31088	12q12
ALG11	Approved symbol	ALG11	ALG11, alpha-1,2-mannosyltransferase	HGNC:32456	13q14.3
ALG12	Approved symbol	ALG12	ALG12, alpha-1,6-mannosyltransferase	HGNC:19358	22q13.33
ALG13	Approved symbol	ALG13	ALG13, UDP-N-acetylglucosaminyltransferase subunit	HGNC:30881	Xq23
ALG14	Approved symbol	ALG14	ALG14, UDP-N-acetylglucosaminyltransferase subunit	HGNC:28287	1p21.3
ALG2	Approved symbol	ALG2	ALG2, alpha-1,3/1,6-mannosyltransferase	HGNC:23159	9q22.33
ALG3	Approved symbol	ALG3	ALG3, alpha-1,3- mannosyltransferase	HGNC:23056	3q27.1
ALG5	Approved symbol	ALG5	ALG5, dolichyl-phosphate beta-glucosyltransferase	HGNC:20266	13q13.3
ALG6	Approved symbol	ALG6	ALG6, alpha-1,3-glucosyltransferase	HGNC:23157	1p31.3
ALG8	Approved symbol	ALG8	ALG8, alpha-1,3-glucosyltransferase	HGNC:23161	11q14.1
ALG9	Approved symbol	ALG9	ALG9, alpha-1,2-mannosyltransferase	HGNC:15672	11q23.1
ALKBH1	Approved symbol	ALKBH1	alkB homolog 1, histone H2A dioxygenase	HGNC:17911	14q24.3
ALKBH2	Approved symbol	ALKBH2	alkB homolog 2, alpha-ketoglutarate dependent dioxygenase	HGNC:32487	12q24.11
ALKBH3	Approved symbol	ALKBH3	alkB homolog 3, alpha-ketoglutaratedependent dioxygenase	HGNC:30141	11p11.2
ALKBH4	Approved symbol	ALKBH4	alkB homolog 4, lysine demethylase	HGNC:21900	7q22.1
ALKBH5	Approved symbol	ALKBH5	alkB homolog 5, RNA demethylase	HGNC:25996	17p11.2
ALKBH6	Approved symbol	ALKBH6	alkB homolog 6	HGNC:28243	19q13.12
ALKBH7	Approved symbol	ALKBH7	alkB homolog 7	HGNC:21306	19p13.3
ALKBH8	Approved symbol	ALKBH8	alkB homolog 8, tRNA methyltransferase	HGNC:25189	11q22.3
ALMS1	Approved symbol	ALMS1	ALMS1, centrosome and basal body associated protein	HGNC:428	2p13.1
ALOX12	Approved symbol	ALOX12	arachidonate 12-lipoxygenase, 12S type	HGNC:429	17p13.1
ALOX12-AS1	Approved symbol	ALOX12-AS1	ALOX12 antisense RNA 1	HGNC:51342	17p13.1
ALPK1	Approved symbol	ALPK1	alpha kinase 1	HGNC:20917	4q25
ALPK2	Approved symbol	ALPK2	alpha kinase 2	HGNC:20565	18q21.31-q21.32
ALPK3	Approved symbol	ALPK3	alpha kinase 3	HGNC:17574	15q25.3
ALPL	Approved symbol	ALPL	alkaline phosphatase, liver/bone/kidney	HGNC:438	1p36.12
ALS2	Approved symbol	ALS2	ALS2, alsin Rho guanine nucleotide exchange factor	HGNC:443	2q33.1
ALS2CL	Approved symbol	ALS2CL	ALS2 C-terminal like	HGNC:20605	3p21.31
ALS2CR11	Previous symbol	C2CD6	C2 calcium dependent domain containing 6	HGNC:14438	2q33.1
ALX3	Approved symbol	ALX3	ALX homeobox 3	HGNC:449	1p13.3
ALYREF	Approved symbol	ALYREF	Aly/REF export factor	HGNC:19071	17q25.3
AMACR	Approved symbol	AMACR	alpha-methylacyl-CoA racemase	HGNC:451	5p13.2
AMBRA1	Approved symbol	AMBRA1	autophagy and beclin 1 regulator 1	HGNC:25990	11p11.2
AMD1	Approved symbol	AMD1	adenosylmethionine decarboxylase 1	HGNC:457	6q21
AMDHD2	Approved symbol	AMDHD2	amidohydrolase domain containing 2	HGNC:24262	16p13.3
AMER1	Approved symbol	AMER1	APC membrane recruitment protein 1	HGNC:26837	Xq11.2
AMFR	Approved symbol	AMFR	autocrine motility factor receptor	HGNC:463	16q13
AMH	Approved symbol	AMH	anti-Mullerian hormone	HGNC:464	19p13.3
AMIGO1	Approved symbol	AMIGO1	adhesion molecule with Ig like domain 1	HGNC:20824	1p13.3
AMIGO2	Approved symbol	AMIGO2	adhesion molecule with Ig like domain 2	HGNC:24073	12q13.11
AMIGO3	Approved symbol	AMIGO3	adhesion molecule with Ig like domain 3	HGNC:24075	3p21.31
AMMECR1	Approved symbol	AMMECR1	Alport syndrome, mental retardation, midface hypoplasia and elliptocytosis chromosomal region gene 1	HGNC:467	Xq23
AMMECR1L	Approved symbol	AMMECR1L	AMMECR1 like	HGNC:28658	2q14.3
AMN1	Approved symbol	AMN1	antagonist of mitotic exit network 1 homolog	HGNC:27281	12p11.21
AMOT	Approved symbol	AMOT	angiomotin	HGNC:17810	Xq23
AMOTL1	Approved symbol	AMOTL1	angiomotin like 1	HGNC:17811	11q21
AMOTL2	Approved symbol	AMOTL2	angiomotin like 2	HGNC:17812	3q22.2
AMPD2	Approved symbol	AMPD2	adenosine monophosphate deaminase 2	HGNC:469	1p13.3
AMPD3	Approved symbol	AMPD3	adenosine monophosphate deaminase 3	HGNC:470	11p15.4
AMPH	Approved symbol	AMPH	amphiphysin	HGNC:471	7p14.1
AMT	Approved symbol	AMT	aminomethyltransferase	HGNC:473	3p21.31
AMY2B	Approved symbol	AMY2B	amylase, alpha 2B (pancreatic)	HGNC:478	1p21.1
AMZ1	Approved symbol	AMZ1	archaelysin family metallopeptidase 1	HGNC:22231	7p22.3
AMZ2	Approved symbol	AMZ2	archaelysin family metallopeptidase 2	HGNC:28041	17q24.2
AMZ2P1	Approved symbol	AMZ2P1	archaelysin family metallopeptidase 2 pseudogene 1	HGNC:26491	17q24.1
ANAPC1	Approved symbol	ANAPC1	anaphase promoting complex subunit 1	HGNC:19988	2q13
ANAPC10	Approved symbol	ANAPC10	anaphase promoting complex subunit 10	HGNC:24077	4q31.21
ANAPC11	Approved symbol	ANAPC11	anaphase promoting complex subunit 11	HGNC:14452	17q25.3
ANAPC13	Approved symbol	ANAPC13	anaphase promoting complex subunit 13	HGNC:24540	3q22.2
ANAPC15	Approved symbol	ANAPC15	anaphase promoting complex subunit 15	HGNC:24531	11q13.4
ANAPC16	Approved symbol	ANAPC16	anaphase promoting complex subunit 16	HGNC:26976	10q22.1
ANAPC2	Approved symbol	ANAPC2	anaphase promoting complex subunit 2	HGNC:19989	9q34.3
ANAPC4	Approved symbol	ANAPC4	anaphase promoting complex subunit 4	HGNC:19990	4p15.2
ANAPC5	Approved symbol	ANAPC5	anaphase promoting complex subunit 5	HGNC:15713	12q24.31
ANAPC7	Approved symbol	ANAPC7	anaphase promoting complex subunit 7	HGNC:17380	12q24.11
ANG	Approved symbol	ANG	angiogenin	HGNC:483	14q11.2
ANGEL1	Approved symbol	ANGEL1	angel homolog 1	HGNC:19961	14q24.3
ANGEL2	Approved symbol	ANGEL2	angel homolog 2	HGNC:30534	1q32.3
ANGPT1	Approved symbol	ANGPT1	angiopoietin 1	HGNC:484	8q23.1
ANGPTL1	Approved symbol	ANGPTL1	angiopoietin like 1	HGNC:489	1q25.2
ANGPTL2	Approved symbol	ANGPTL2	angiopoietin like 2	HGNC:490	9q33.3
ANGPTL4	Approved symbol	ANGPTL4	angiopoietin like 4	HGNC:16039	19p13.2
ANK2	Approved symbol	ANK2	ankyrin 2	HGNC:493	4q25-q26
ANK3	Approved symbol	ANK3	ankyrin 3	HGNC:494	10q21.2
ANKAR	Approved symbol	ANKAR	ankyrin and armadillo repeat containing	HGNC:26350	2q32.2
ANKDD1A	Approved symbol	ANKDD1A	ankyrin repeat and death domain containing 1A	HGNC:28002	15q22.31
ANKFY1	Approved symbol	ANKFY1	ankyrin repeat and FYVE domain containing 1	HGNC:20763	17p13.2
ANKH	Approved symbol	ANKH	ANKH inorganic pyrophosphate transport regulator	HGNC:15492	5p15.2
ANKHD1	Approved symbol	ANKHD1	ankyrin repeat and KH domain containing 1	HGNC:24714	5q31.3
ANKIB1	Approved symbol	ANKIB1	ankyrin repeat and IBR domain containing 1	HGNC:22215	7q21.2
ANKLE2	Approved symbol	ANKLE2	ankyrin repeat and LEM domain containing 2	HGNC:29101	12q24.33
ANKMY1	Approved symbol	ANKMY1	ankyrin repeat and MYND domain containing 1	HGNC:20987	2q37.3
ANKMY2	Approved symbol	ANKMY2	ankyrin repeat and MYND domain containing 2	HGNC:25370	7p21.1
ANKRA2	Approved symbol	ANKRA2	ankyrin repeat family A member 2	HGNC:13208	5q13.2
ANKRD1	Approved symbol	ANKRD1	ankyrin repeat domain 1	HGNC:15819	10q23.31
ANKRD10	Approved symbol	ANKRD10	ankyrin repeat domain 10	HGNC:20265	13q34
ANKRD10-IT1	Approved symbol	ANKRD10-IT1	ANKRD10 intronic transcript 1	HGNC:39891	13q34
ANKRD11	Approved symbol	ANKRD11	ankyrin repeat domain 11	HGNC:21316	16q24.3
ANKRD12	Approved symbol	ANKRD12	ankyrin repeat domain 12	HGNC:29135	18p11.22
ANKRD13A	Approved symbol	ANKRD13A	ankyrin repeat domain 13A	HGNC:21268	12q24.11
ANKRD13B	Approved symbol	ANKRD13B	ankyrin repeat domain 13B	HGNC:26363	17q11.2
ANKRD13C	Approved symbol	ANKRD13C	ankyrin repeat domain 13C	HGNC:25374	1p31.1
ANKRD13D	Approved symbol	ANKRD13D	ankyrin repeat domain 13D	HGNC:27880	11q13.2
ANKRD16	Approved symbol	ANKRD16	ankyrin repeat domain 16	HGNC:23471	10p15.1
ANKRD17	Approved symbol	ANKRD17	ankyrin repeat domain 17	HGNC:23575	4q13.3
ANKRD19P	Approved symbol	ANKRD19P	ankyrin repeat domain 19, pseudogene	HGNC:22567	9q22.31
ANKRD23	Approved symbol	ANKRD23	ankyrin repeat domain 23	HGNC:24470	2q11.2
ANKRD26	Approved symbol	ANKRD26	ankyrin repeat domain 26	HGNC:29186	10p12.1
ANKRD27	Approved symbol	ANKRD27	ankyrin repeat domain 27	HGNC:25310	19q13.11
ANKRD28	Approved symbol	ANKRD28	ankyrin repeat domain 28	HGNC:29024	3p25.1
ANKRD29	Approved symbol	ANKRD29	ankyrin repeat domain 29	HGNC:27110	18q11.2
ANKRD30B	Approved symbol	ANKRD30B	ankyrin repeat domain 30B	HGNC:24165	18p11.21
ANKRD33B	Approved symbol	ANKRD33B	ankyrin repeat domain 33B	HGNC:35240	5p15.2
ANKRD34A	Approved symbol	ANKRD34A	ankyrin repeat domain 34A	HGNC:27639	1q21.1
ANKRD35	Approved symbol	ANKRD35	ankyrin repeat domain 35	HGNC:26323	1q21.1
ANKRD36	Approved symbol	ANKRD36	ankyrin repeat domain 36	HGNC:24079	2q11.2
ANKRD36B	Approved symbol	ANKRD36B	ankyrin repeat domain 36B	HGNC:29333	2q11.2
ANKRD36BP1	Approved symbol	ANKRD36BP1	ankyrin repeat domain 36B pseudogene 1	HGNC:28169	1q24.2
ANKRD36C	Approved symbol	ANKRD36C	ankyrin repeat domain 36C	HGNC:32946	2q11.1
ANKRD37	Approved symbol	ANKRD37	ankyrin repeat domain 37	HGNC:29593	4q35.1
ANKRD39	Approved symbol	ANKRD39	ankyrin repeat domain 39	HGNC:28640	2q11.2
ANKRD40	Approved symbol	ANKRD40	ankyrin repeat domain 40	HGNC:28233	17q21.33
ANKRD42	Approved symbol	ANKRD42	ankyrin repeat domain 42	HGNC:26752	11q14.1
ANKRD44	Approved symbol	ANKRD44	ankyrin repeat domain 44	HGNC:25259	2q33.1
ANKRD46	Approved symbol	ANKRD46	ankyrin repeat domain 46	HGNC:27229	8q22.3
ANKRD49	Approved symbol	ANKRD49	ankyrin repeat domain 49	HGNC:25970	11q21
ANKRD50	Approved symbol	ANKRD50	ankyrin repeat domain 50	HGNC:29223	4q28.1
ANKRD52	Approved symbol	ANKRD52	ankyrin repeat domain 52	HGNC:26614	12q13.3
ANKRD54	Approved symbol	ANKRD54	ankyrin repeat domain 54	HGNC:25185	22q13.1
ANKRD6	Approved symbol	ANKRD6	ankyrin repeat domain 6	HGNC:17280	6q15
ANKRD9	Approved symbol	ANKRD9	ankyrin repeat domain 9	HGNC:20096	14q32.31
ANKS1A	Approved symbol	ANKS1A	ankyrin repeat and sterile alpha motif domain containing 1A	HGNC:20961	6p21.31
ANKS3	Approved symbol	ANKS3	ankyrin repeat and sterile alpha motif domain containing 3	HGNC:29422	16p13.3
ANKS6	Approved symbol	ANKS6	ankyrin repeat and sterile alpha motif domain containing 6	HGNC:26724	9q22.33
ANKZF1	Approved symbol	ANKZF1	ankyrin repeat and zinc finger domain containing 1	HGNC:25527	2q35
ANLN	Approved symbol	ANLN	anillin actin binding protein	HGNC:14082	7p14.2
ANO1	Approved symbol	ANO1	anoctamin 1	HGNC:21625	11q13.3
ANO10	Approved symbol	ANO10	anoctamin 10	HGNC:25519	3p22.1-p21.33
ANO6	Approved symbol	ANO6	anoctamin 6	HGNC:25240	12q12
ANO7	Approved symbol	ANO7	anoctamin 7	HGNC:31677	2q37.3
ANO8	Approved symbol	ANO8	anoctamin 8	HGNC:29329	19p13.11
ANOS1	Approved symbol	ANOS1	anosmin 1	HGNC:6211	Xp22.31
ANP32A	Approved symbol	ANP32A	acidic nuclear phosphoprotein 32 family member A	HGNC:13233	15q23
ANP32AP1	Approved symbol	ANP32AP1	acidic nuclear phosphoprotein 32 family member A pseudogene 1	HGNC:42949	15q14
ANP32B	Approved symbol	ANP32B	acidic nuclear phosphoprotein 32 family member B	HGNC:16677	9q22.33
ANP32C	Approved symbol	ANP32C	acidic nuclear phosphoprotein 32 family member C	HGNC:16675	4q32.3
ANP32E	Approved symbol	ANP32E	acidic nuclear phosphoprotein 32 family member E	HGNC:16673	1q21.2
ANPEP	Approved symbol	ANPEP	alanyl aminopeptidase, membrane	HGNC:500	15q26.1
ANTXR1	Approved symbol	ANTXR1	anthrax toxin receptor 1	HGNC:21014	2p13.3
ANTXR2	Approved symbol	ANTXR2	anthrax toxin receptor 2	HGNC:21732	4q21.21
ANXA1	Approved symbol	ANXA1	annexin A1	HGNC:533	9q21.13
ANXA11	Approved symbol	ANXA11	annexin A11	HGNC:535	10q22.3
ANXA2	Approved symbol	ANXA2	annexin A2	HGNC:537	15q22.2
ANXA2P1	Approved symbol	ANXA2P1	annexin A2 pseudogene 1	HGNC:538	4q31.3
ANXA2P2	Approved symbol	ANXA2P2	annexin A2 pseudogene 2	HGNC:539	9p13.3
ANXA2P3	Approved symbol	ANXA2P3	annexin A2 pseudogene 3	HGNC:540	10q21.3
ANXA4	Approved symbol	ANXA4	annexin A4	HGNC:542	2p13.3
ANXA5	Approved symbol	ANXA5	annexin A5	HGNC:543	4q27
ANXA6	Approved symbol	ANXA6	annexin A6	HGNC:544	5q33.1
ANXA7	Approved symbol	ANXA7	annexin A7	HGNC:545	10q22.2
AOC2	Approved symbol	AOC2	amine oxidase, copper containing 2	HGNC:549	17q21.31
AOC3	Approved symbol	AOC3	amine oxidase, copper containing 3	HGNC:550	17q21.31
AOX1	Approved symbol	AOX1	aldehyde oxidase 1	HGNC:553	2q33.1
AP1AR	Approved symbol	AP1AR	adaptor related protein complex 1 associated regulatory protein	HGNC:28808	4q25
AP1B1	Approved symbol	AP1B1	adaptor related protein complex 1 beta 1 subunit	HGNC:554	22q12.2
AP1G1	Approved symbol	AP1G1	adaptor related protein complex 1 gamma 1 subunit	HGNC:555	16q22.2
AP1G2	Approved symbol	AP1G2	adaptor related protein complex 1 gamma 2 subunit	HGNC:556	14q11.2
AP1M1	Approved symbol	AP1M1	adaptor related protein complex 1 mu 1 subunit	HGNC:13667	19p13.11
AP1S1	Approved symbol	AP1S1	adaptor related protein complex 1 sigma 1 subunit	HGNC:559	7q22.1
AP1S2	Approved symbol	AP1S2	adaptor related protein complex 1 sigma 2 subunit	HGNC:560	Xp22.2
AP1S3	Approved symbol	AP1S3	adaptor related protein complex 1 sigma 3 subunit	HGNC:18971	2q36.1
AP2A1	Approved symbol	AP2A1	adaptor related protein complex 2 alpha 1 subunit	HGNC:561	19q13.33
AP2A2	Approved symbol	AP2A2	adaptor related protein complex 2 alpha 2 subunit	HGNC:562	11p15.5
AP2B1	Approved symbol	AP2B1	adaptor related protein complex 2 beta 1 subunit	HGNC:563	17q12
AP2M1	Approved symbol	AP2M1	adaptor related protein complex 2 mu 1 subunit	HGNC:564	3q27.1
AP2S1	Approved symbol	AP2S1	adaptor related protein complex 2 sigma 1 subunit	HGNC:565	19q13.32
AP3B1	Approved symbol	AP3B1	adaptor related protein complex 3 beta 1 subunit	HGNC:566	5q14.1
AP3D1	Approved symbol	AP3D1	adaptor related protein complex 3 delta 1 subunit	HGNC:568	19p13.3
AP3M1	Approved symbol	AP3M1	adaptor related protein complex 3 mu 1 subunit	HGNC:569	10q22.2
AP3M2	Approved symbol	AP3M2	adaptor related protein complex 3 mu 2 subunit	HGNC:570	8p11.21
AP3S1	Approved symbol	AP3S1	adaptor related protein complex 3 sigma 1 subunit	HGNC:2013	5q22.3-q23.1
AP3S2	Approved symbol	AP3S2	adaptor related protein complex 3 sigma 2 subunit	HGNC:571	15q26.1
AP4B1	Approved symbol	AP4B1	adaptor related protein complex 4 beta 1 subunit	HGNC:572	1p13.2
AP4E1	Approved symbol	AP4E1	adaptor related protein complex 4 epsilon 1 subunit	HGNC:573	15q21.2
AP4M1	Approved symbol	AP4M1	adaptor related protein complex 4 mu 1 subunit	HGNC:574	7q22.1
AP4S1	Approved symbol	AP4S1	adaptor related protein complex 4 sigma 1 subunit	HGNC:575	14q12
AP5B1	Approved symbol	AP5B1	adaptor related protein complex 5 beta 1 subunit	HGNC:25104	11q13.1
AP5M1	Approved symbol	AP5M1	adaptor related protein complex 5 mu 1 subunit	HGNC:20192	14q22.3
AP5S1	Approved symbol	AP5S1	adaptor related protein complex 5 sigma 1 subunit	HGNC:15875	20p13
AP5Z1	Approved symbol	AP5Z1	adaptor related protein complex 5 zeta 1 subunit	HGNC:22197	7p22.1
APAF1	Approved symbol	APAF1	apoptotic peptidase activating factor 1	HGNC:576	12q23.1
APBA1	Approved symbol	APBA1	amyloid beta precursor protein binding family A member 1	HGNC:578	9q21.12
APBA2	Approved symbol	APBA2	amyloid beta precursor protein binding family A member 2	HGNC:579	15q13.1
APBA3	Approved symbol	APBA3	amyloid beta precursor protein binding family A member 3	HGNC:580	19p13.3
APBB1	Approved symbol	APBB1	amyloid beta precursor protein binding family B member 1	HGNC:581	11p15.4
APBB1IP	Approved symbol	APBB1IP	amyloid beta precursor protein binding family B member 1 interacting protein	HGNC:17379	10p12.1
APBB2	Approved symbol	APBB2	amyloid beta precursor protein binding family B member 2	HGNC:582	4p14-p13
APBB3	Approved symbol	APBB3	amyloid beta precursor protein binding family B member 3	HGNC:20708	5q31.3
APC	Approved symbol	APC	APC, WNT signaling pathway regulator	HGNC:583	5q22.2
APC2	Approved symbol	APC2	APC2, WNT signaling pathway regulator	HGNC:24036	19p13.3
APC2	Synonyms	ANAPC2	anaphase promoting complex subunit 2	HGNC:19989	9q34.3
APC2	Synonyms	SLC25A23	solute carrier family 25 member 23	HGNC:19375	19p13.3
APCDD1L	Approved symbol	APCDD1L	APC down-regulated 1 like	HGNC:26892	20q13.32
APCDD1L-AS1	Approved symbol	APCDD1L-AS1	APCDD1L antisense RNA 1 (head to head)	HGNC:27152	20q13.32
APEH	Approved symbol	APEH	acylaminoacyl-peptide hydrolase	HGNC:586	3p21.31
APEX1	Approved symbol	APEX1	apurinic/apyrimidinic endodeoxyribonuclease 1	HGNC:587	14q11.2
APEX2	Approved symbol	APEX2	apurinic/apyrimidinic endodeoxyribonuclease 2	HGNC:17889	Xp11.21
APH1A	Approved symbol	APH1A	aph-1 homolog A, gamma-secretase subunit	HGNC:29509	1q21.2
APH1B	Approved symbol	APH1B	aph-1 homolog B, gamma-secretase subunit	HGNC:24080	15q22.2
API5	Approved symbol	API5	apoptosis inhibitor 5	HGNC:594	11p12
APIP	Approved symbol	APIP	APAF1 interacting protein	HGNC:17581	11p13
APITD1	Previous symbol	CENPS	centromere protein S	HGNC:23163	1p36.22
APLF	Approved symbol	APLF	aprataxin and PNKP like factor	HGNC:28724	2p13.3
APLN	Approved symbol	APLN	apelin	HGNC:16665	Xq26.1
APLP1	Approved symbol	APLP1	amyloid beta precursor like protein 1	HGNC:597	19q13.12
APLP2	Approved symbol	APLP2	amyloid beta precursor like protein 2	HGNC:598	11q24.3
APMAP	Approved symbol	APMAP	adipocyte plasma membrane associated protein	HGNC:13238	20p11.21
APOBEC3C	Approved symbol	APOBEC3C	apolipoprotein B mRNA editing enzyme catalytic subunit 3C	HGNC:17353	22q13.1
APOBEC3D	Approved symbol	APOBEC3D	apolipoprotein B mRNA editing enzyme catalytic subunit 3D	HGNC:17354	22q13.1
APOBEC3F	Approved symbol	APOBEC3F	apolipoprotein B mRNA editing enzyme catalytic subunit 3F	HGNC:17356	22q13.1
APOBEC3G	Approved symbol	APOBEC3G	apolipoprotein B mRNA editing enzyme catalytic subunit 3G	HGNC:17357	22q13.1
APOL1	Approved symbol	APOL1	apolipoprotein L1	HGNC:618	22q12.3
APOL2	Approved symbol	APOL2	apolipoprotein L2	HGNC:619	22q12.3
APOL3	Approved symbol	APOL3	apolipoprotein L3	HGNC:14868	22q12.3
APOL4	Approved symbol	APOL4	apolipoprotein L4	HGNC:14867	22q12.3
APOL6	Approved symbol	APOL6	apolipoprotein L6	HGNC:14870	22q12.3
APOLD1	Approved symbol	APOLD1	apolipoprotein L domain containing 1	HGNC:25268	12p13.1
APOO	Approved symbol	APOO	apolipoprotein O	HGNC:28727	Xp22.11
APOOL	Approved symbol	APOOL	apolipoprotein O like	HGNC:24009	Xq21.1
APOPT1	Approved symbol	APOPT1	apoptogenic 1, mitochondrial	HGNC:20492	14q32.33
APP	Approved symbol	APP	amyloid beta precursor protein	HGNC:620	21q21.3
APPBP2	Approved symbol	APPBP2	amyloid beta precursor protein binding protein 2	HGNC:622	17q23.2
APPL1	Approved symbol	APPL1	adaptor protein, phosphotyrosine interacting with PH domain and leucine zipper 1	HGNC:24035	3p14.3
APPL2	Approved symbol	APPL2	adaptor protein, phosphotyrosine interacting with PH domain and leucine zipper 2	HGNC:18242	12q23.3
APPL2	Previous symbol	APLP2	amyloid beta precursor like protein 2	HGNC:598	11q24.3
APRT	Approved symbol	APRT	adenine phosphoribosyltransferase	HGNC:626	16q24.3
APTR	Approved symbol	APTR	Alu-mediated CDKN1A/p21 transcriptional regulator (non-protein coding)	HGNC:44173	7q11.23
APTX	Approved symbol	APTX	aprataxin	HGNC:15984	9p21.1
AQP1	Approved symbol	AQP1	aquaporin 1 (Colton blood group)	HGNC:633	7p14.3
AQR	Approved symbol	AQR	aquarius intron-binding spliceosomal factor	HGNC:29513	15q14
ARAF	Approved symbol	ARAF	A-Raf proto-oncogene, serine/threonine kinase	HGNC:646	Xp11.3
ARAP1	Approved symbol	ARAP1	ArfGAP with RhoGAP domain, ankyrin repeat and PH domain 1	HGNC:16925	11q13.4
ARAP3	Approved symbol	ARAP3	ArfGAP with RhoGAP domain, ankyrin repeat and PH domain 3	HGNC:24097	5q31.3
ARCN1	Approved symbol	ARCN1	archain 1	HGNC:649	11q23.3
AREL1	Approved symbol	AREL1	apoptosis resistant E3 ubiquitin protein ligase 1	HGNC:20363	14q24.3
ARF1	Approved symbol	ARF1	ADP ribosylation factor 1	HGNC:652	1q42.13
ARF3	Approved symbol	ARF3	ADP ribosylation factor 3	HGNC:654	12q13.12
ARF4	Approved symbol	ARF4	ADP ribosylation factor 4	HGNC:655	3p14.3
ARF5	Approved symbol	ARF5	ADP ribosylation factor 5	HGNC:658	7q32.1
ARF6	Approved symbol	ARF6	ADP ribosylation factor 6	HGNC:659	14q21.3
ARFGAP1	Approved symbol	ARFGAP1	ADP ribosylation factor GTPase activating protein 1	HGNC:15852	20q13.33
ARFGAP1	Previous symbol	ARFGAP3	ADP ribosylation factor GTPase activating protein 3	HGNC:661	22q13.2
ARFGAP2	Approved symbol	ARFGAP2	ADP ribosylation factor GTPase activating protein 2	HGNC:13504	11p11.2
ARFGAP3	Approved symbol	ARFGAP3	ADP ribosylation factor GTPase activating protein 3	HGNC:661	22q13.2
ARFGEF1	Approved symbol	ARFGEF1	ADP ribosylation factor guanine nucleotide exchange factor 1	HGNC:15772	8q13.2
ARFGEF2	Approved symbol	ARFGEF2	ADP ribosylation factor guanine nucleotide exchange factor 2	HGNC:15853	20q13.13
ARFGEF3	Approved symbol	ARFGEF3	ARFGEF family member 3	HGNC:21213	6q23.3-q24.1
ARFIP1	Approved symbol	ARFIP1	ADP ribosylation factor interacting protein 1	HGNC:21496	4q31.3
ARFIP2	Approved symbol	ARFIP2	ADP ribosylation factor interacting protein 2	HGNC:17160	11p15.4
ARFRP1	Approved symbol	ARFRP1	ADP ribosylation factor related protein 1	HGNC:662	20q13.33
ARG2	Approved symbol	ARG2	arginase 2	HGNC:664	14q24.1
ARGLU1	Approved symbol	ARGLU1	arginine and glutamate rich 1	HGNC:25482	13q33.3
ARHGAP1	Approved symbol	ARHGAP1	Rho GTPase activating protein 1	HGNC:673	11p11.2
ARHGAP10	Approved symbol	ARHGAP10	Rho GTPase activating protein 10	HGNC:26099	4q31.23
ARHGAP10	Synonyms	ARHGAP21	Rho GTPase activating protein 21	HGNC:23725	10p12.1
ARHGAP11A	Approved symbol	ARHGAP11A	Rho GTPase activating protein 11A	HGNC:15783	15q13.3
ARHGAP12	Approved symbol	ARHGAP12	Rho GTPase activating protein 12	HGNC:16348	10p11.22
ARHGAP17	Approved symbol	ARHGAP17	Rho GTPase activating protein 17	HGNC:18239	16p12.1
ARHGAP18	Approved symbol	ARHGAP18	Rho GTPase activating protein 18	HGNC:21035	6q22.33
ARHGAP19	Approved symbol	ARHGAP19	Rho GTPase activating protein 19	HGNC:23724	10q24.1
ARHGAP20	Approved symbol	ARHGAP20	Rho GTPase activating protein 20	HGNC:18357	11q22.3-q23.1
ARHGAP21	Approved symbol	ARHGAP21	Rho GTPase activating protein 21	HGNC:23725	10p12.1
ARHGAP22	Approved symbol	ARHGAP22	Rho GTPase activating protein 22	HGNC:30320	10q11.22-q11.23
ARHGAP23	Approved symbol	ARHGAP23	Rho GTPase activating protein 23	HGNC:29293	17q12
ARHGAP24	Approved symbol	ARHGAP24	Rho GTPase activating protein 24	HGNC:25361	4q21.23-q21.3
ARHGAP26	Approved symbol	ARHGAP26	Rho GTPase activating protein 26	HGNC:17073	5q31.3
ARHGAP28	Approved symbol	ARHGAP28	Rho GTPase activating protein 28	HGNC:25509	18p11.31
ARHGAP29	Approved symbol	ARHGAP29	Rho GTPase activating protein 29	HGNC:30207	1p22.1
ARHGAP30	Approved symbol	ARHGAP30	Rho GTPase activating protein 30	HGNC:27414	1q23.3
ARHGAP31	Approved symbol	ARHGAP31	Rho GTPase activating protein 31	HGNC:29216	3q13.32-q13.33
ARHGAP32	Approved symbol	ARHGAP32	Rho GTPase activating protein 32	HGNC:17399	11q24.3
ARHGAP33	Approved symbol	ARHGAP33	Rho GTPase activating protein 33	HGNC:23085	19q13.12
ARHGAP35	Approved symbol	ARHGAP35	Rho GTPase activating protein 35	HGNC:4591	19q13.32
ARHGAP39	Approved symbol	ARHGAP39	Rho GTPase activating protein 39	HGNC:29351	8q24.3
ARHGAP4	Approved symbol	ARHGAP4	Rho GTPase activating protein 4	HGNC:674	Xq28
ARHGAP42	Approved symbol	ARHGAP42	Rho GTPase activating protein 42	HGNC:26545	11q22.1
ARHGAP44	Approved symbol	ARHGAP44	Rho GTPase activating protein 44	HGNC:29096	17p12
ARHGAP5	Approved symbol	ARHGAP5	Rho GTPase activating protein 5	HGNC:675	14q12
ARHGAP6	Approved symbol	ARHGAP6	Rho GTPase activating protein 6	HGNC:676	Xp22.2
ARHGDIA	Approved symbol	ARHGDIA	Rho GDP dissociation inhibitor alpha	HGNC:678	17q25.3
ARHGDIB	Approved symbol	ARHGDIB	Rho GDP dissociation inhibitor beta	HGNC:679	12p12.3
ARHGEF1	Approved symbol	ARHGEF1	Rho guanine nucleotide exchange factor 1	HGNC:681	19q13.2
ARHGEF10	Approved symbol	ARHGEF10	Rho guanine nucleotide exchange factor 10	HGNC:14103	8p23.3
ARHGEF10L	Approved symbol	ARHGEF10L	Rho guanine nucleotide exchange factor 10 like	HGNC:25540	1p36.13
ARHGEF11	Approved symbol	ARHGEF11	Rho guanine nucleotide exchange factor 11	HGNC:14580	1q23.1
ARHGEF12	Approved symbol	ARHGEF12	Rho guanine nucleotide exchange factor 12	HGNC:14193	11q23.3
ARHGEF17	Approved symbol	ARHGEF17	Rho guanine nucleotide exchange factor 17	HGNC:21726	11q13.4
ARHGEF18	Approved symbol	ARHGEF18	Rho/Rac guanine nucleotide exchange factor 18	HGNC:17090	19p13.2
ARHGEF19	Approved symbol	ARHGEF19	Rho guanine nucleotide exchange factor 19	HGNC:26604	1p36.13
ARHGEF2	Approved symbol	ARHGEF2	Rho/Rac guanine nucleotide exchange factor 2	HGNC:682	1q22
ARHGEF25	Approved symbol	ARHGEF25	Rho guanine nucleotide exchange factor 25	HGNC:30275	12q13.3
ARHGEF28	Approved symbol	ARHGEF28	Rho guanine nucleotide exchange factor 28	HGNC:30322	5q13.2
ARHGEF3	Approved symbol	ARHGEF3	Rho guanine nucleotide exchange factor 3	HGNC:683	3p14.3
ARHGEF37	Approved symbol	ARHGEF37	Rho guanine nucleotide exchange factor 37	HGNC:34430	5q32
ARHGEF39	Approved symbol	ARHGEF39	Rho guanine nucleotide exchange factor 39	HGNC:25909	9p13.3
ARHGEF4	Approved symbol	ARHGEF4	Rho guanine nucleotide exchange factor 4	HGNC:684	2q21.1
ARHGEF40	Approved symbol	ARHGEF40	Rho guanine nucleotide exchange factor 40	HGNC:25516	14q11.2
ARHGEF5	Approved symbol	ARHGEF5	Rho guanine nucleotide exchange factor 5	HGNC:13209	7q35
ARHGEF6	Approved symbol	ARHGEF6	Rac/Cdc42 guanine nucleotide exchange factor 6	HGNC:685	Xq26.3
ARHGEF7	Approved symbol	ARHGEF7	Rho guanine nucleotide exchange factor 7	HGNC:15607	13q34
ARHGEF9	Approved symbol	ARHGEF9	Cdc42 guanine nucleotide exchange factor 9	HGNC:14561	Xq11.1
ARID1A	Approved symbol	ARID1A	AT-rich interaction domain 1A	HGNC:11110	1p36.11
ARID1B	Approved symbol	ARID1B	AT-rich interaction domain 1B	HGNC:18040	6q25.3
ARID2	Approved symbol	ARID2	AT-rich interaction domain 2	HGNC:18037	12q12
ARID3A	Approved symbol	ARID3A	AT-rich interaction domain 3A	HGNC:3031	19p13.3
ARID3B	Approved symbol	ARID3B	AT-rich interaction domain 3B	HGNC:14350	15q24.1
ARID4A	Approved symbol	ARID4A	AT-rich interaction domain 4A	HGNC:9885	14q23.1
ARID4B	Approved symbol	ARID4B	AT-rich interaction domain 4B	HGNC:15550	1q42.3
ARID5A	Approved symbol	ARID5A	AT-rich interaction domain 5A	HGNC:17361	2q11.2
ARID5B	Approved symbol	ARID5B	AT-rich interaction domain 5B	HGNC:17362	10q21.2
ARIH1	Approved symbol	ARIH1	ariadne RBR E3 ubiquitin protein ligase 1	HGNC:689	15q24.1
ARIH2	Approved symbol	ARIH2	ariadne RBR E3 ubiquitin protein ligase 2	HGNC:690	3p21.31
ARL1	Approved symbol	ARL1	ADP ribosylation factor like GTPase 1	HGNC:692	12q23.2
ARL1	Synonyms	AKR1B10	aldo-keto reductase family 1 member B10	HGNC:382	7q33
ARL10	Approved symbol	ARL10	ADP ribosylation factor like GTPase 10	HGNC:22042	5q35.2
ARL13B	Approved symbol	ARL13B	ADP ribosylation factor like GTPase 13B	HGNC:25419	3q11.1-q11.2
ARL14EP	Approved symbol	ARL14EP	ADP ribosylation factor like GTPase 14 effector protein	HGNC:26798	11p14.1
ARL15	Approved symbol	ARL15	ADP ribosylation factor like GTPase 15	HGNC:25945	5q11.2
ARL16	Approved symbol	ARL16	ADP ribosylation factor like GTPase 16	HGNC:27902	17q25.3
ARL2	Approved symbol	ARL2	ADP ribosylation factor like GTPase 2	HGNC:693	11q13.1
ARL2BP	Approved symbol	ARL2BP	ADP ribosylation factor like GTPase 2 binding protein	HGNC:17146	16q13
ARL3	Approved symbol	ARL3	ADP ribosylation factor like GTPase 3	HGNC:694	10q24.32
ARL4A	Approved symbol	ARL4A	ADP ribosylation factor like GTPase 4A	HGNC:695	7p21.3
ARL4C	Approved symbol	ARL4C	ADP ribosylation factor like GTPase 4C	HGNC:698	2q37.1
ARL4D	Approved symbol	ARL4D	ADP ribosylation factor like GTPase 4D	HGNC:656	17q21.31
ARL5A	Approved symbol	ARL5A	ADP ribosylation factor like GTPase 5A	HGNC:696	2q23.3
ARL5B	Approved symbol	ARL5B	ADP ribosylation factor like GTPase 5B	HGNC:23052	10p12.31
ARL6	Approved symbol	ARL6	ADP ribosylation factor like GTPase 6	HGNC:13210	3q11.2
ARL6IP1	Approved symbol	ARL6IP1	ADP ribosylation factor like GTPase 6 interacting protein 1	HGNC:697	16p12.3
ARL6IP4	Approved symbol	ARL6IP4	ADP ribosylation factor like GTPase 6 interacting protein 4	HGNC:18076	12q24.31
ARL6IP5	Approved symbol	ARL6IP5	ADP ribosylation factor like GTPase 6 interacting protein 5	HGNC:16937	3p14.1
ARL6IP6	Approved symbol	ARL6IP6	ADP ribosylation factor like GTPase 6 interacting protein 6	HGNC:24048	2q23.3
ARL8A	Approved symbol	ARL8A	ADP ribosylation factor like GTPase 8A	HGNC:25192	1q32.1
ARL8B	Approved symbol	ARL8B	ADP ribosylation factor like GTPase 8B	HGNC:25564	3p26.1
ARMC1	Approved symbol	ARMC1	armadillo repeat containing 1	HGNC:17684	8q13.1
ARMC10	Approved symbol	ARMC10	armadillo repeat containing 10	HGNC:21706	7q22.1
ARMC2	Approved symbol	ARMC2	armadillo repeat containing 2	HGNC:23045	6q21
ARMC5	Approved symbol	ARMC5	armadillo repeat containing 5	HGNC:25781	16p11.2
ARMC6	Approved symbol	ARMC6	armadillo repeat containing 6	HGNC:25049	19p13.11
ARMC7	Approved symbol	ARMC7	armadillo repeat containing 7	HGNC:26168	17q25.1
ARMC8	Approved symbol	ARMC8	armadillo repeat containing 8	HGNC:24999	3q22.3
ARMC9	Approved symbol	ARMC9	armadillo repeat containing 9	HGNC:20730	2q37.1
ARMCX1	Approved symbol	ARMCX1	armadillo repeat containing, X-linked 1	HGNC:18073	Xq22.1
ARMCX2	Approved symbol	ARMCX2	armadillo repeat containing, X-linked 2	HGNC:16869	Xq22.1
ARMCX3	Approved symbol	ARMCX3	armadillo repeat containing, X-linked 3	HGNC:24065	Xq22.1
ARMCX4	Approved symbol	ARMCX4	armadillo repeat containing, X-linked 4	HGNC:28615	Xq22.1
ARMCX5	Approved symbol	ARMCX5	armadillo repeat containing, X-linked 5	HGNC:25772	Xq22.1
ARMCX6	Approved symbol	ARMCX6	armadillo repeat containing, X-linked 6	HGNC:26094	Xq22.1
ARMT1	Approved symbol	ARMT1	acidic residue methyltransferase 1	HGNC:17872	6q25.1
ARNT	Approved symbol	ARNT	aryl hydrocarbon receptor nuclear translocator	HGNC:700	1q21.3
ARNT2	Approved symbol	ARNT2	aryl hydrocarbon receptor nuclear translocator 2	HGNC:16876	15q25.1
ARNTL	Approved symbol	ARNTL	aryl hydrocarbon receptor nuclear translocator like	HGNC:701	11p15.3
ARNTL2	Approved symbol	ARNTL2	aryl hydrocarbon receptor nuclear translocator like 2	HGNC:18984	12p11.23
ARPC1A	Approved symbol	ARPC1A	actin related protein 2/3 complex subunit 1A	HGNC:703	7q22.1
ARPC1B	Approved symbol	ARPC1B	actin related protein 2/3 complex subunit 1B	HGNC:704	7q22.1
ARPC2	Approved symbol	ARPC2	actin related protein 2/3 complex subunit 2	HGNC:705	2q35
ARPC3	Approved symbol	ARPC3	actin related protein 2/3 complex subunit 3	HGNC:706	12q24.11
ARPC4	Approved symbol	ARPC4	actin related protein 2/3 complex subunit 4	HGNC:707	3p25.3
ARPC5	Approved symbol	ARPC5	actin related protein 2/3 complex subunit 5	HGNC:708	1q25.3
ARPC5L	Approved symbol	ARPC5L	actin related protein 2/3 complex subunit 5 like	HGNC:23366	9q33.3
ARPIN	Approved symbol	ARPIN	actin related protein 2/3 complex inhibitor	HGNC:28782	15q26.1
ARPP19	Approved symbol	ARPP19	cAMP regulated phosphoprotein 19	HGNC:16967	15q21.2
ARRB1	Approved symbol	ARRB1	arrestin beta 1	HGNC:711	11q13.4
ARRB2	Approved symbol	ARRB2	arrestin beta 2	HGNC:712	17p13.2
ARRDC1	Approved symbol	ARRDC1	arrestin domain containing 1	HGNC:28633	9q34.3
ARRDC1-AS1	Approved symbol	ARRDC1-AS1	ARRDC1 antisense RNA 1	HGNC:23395	9q34.3
ARRDC2	Approved symbol	ARRDC2	arrestin domain containing 2	HGNC:25225	19p13.11
ARRDC3	Approved symbol	ARRDC3	arrestin domain containing 3	HGNC:29263	5q14.3
ARRDC4	Approved symbol	ARRDC4	arrestin domain containing 4	HGNC:28087	15q26.2
ARSA	Approved symbol	ARSA	arylsulfatase A	HGNC:713	22q13.33
ARSB	Approved symbol	ARSB	arylsulfatase B	HGNC:714	5q14.1
ARSB	Synonyms	SLURP1	secreted LY6/PLAUR domain containing 1	HGNC:18746	8q24.3
ARSD	Approved symbol	ARSD	arylsulfatase D	HGNC:717	Xp22.33
ARSG	Approved symbol	ARSG	arylsulfatase G	HGNC:24102	17q24.2
ARSI	Approved symbol	ARSI	arylsulfatase family member I	HGNC:32521	5q32
ARSJ	Approved symbol	ARSJ	arylsulfatase family member J	HGNC:26286	4q26
ARSK	Approved symbol	ARSK	arylsulfatase family member K	HGNC:25239	5q15
ART3	Approved symbol	ART3	ADP-ribosyltransferase 3	HGNC:725	4q21.1
ARV1	Approved symbol	ARV1	ARV1 homolog, fatty acid homeostasis modulator	HGNC:29561	1q42.2
ARVCF	Approved symbol	ARVCF	ARVCF, delta catenin family member	HGNC:728	22q11.21
AS3MT	Approved symbol	AS3MT	arsenite methyltransferase	HGNC:17452	10q24.32
ASAH1	Approved symbol	ASAH1	N-acylsphingosine amidohydrolase 1	HGNC:735	8p22
ASAP1	Approved symbol	ASAP1	ArfGAP with SH3 domain, ankyrin repeat and PH domain 1	HGNC:2720	8q24.21-q24.22
ASAP2	Approved symbol	ASAP2	ArfGAP with SH3 domain, ankyrin repeat and PH domain 2	HGNC:2721	2p25.1
ASAP3	Approved symbol	ASAP3	ArfGAP with SH3 domain, ankyrin repeat and PH domain 3	HGNC:14987	1p36.12
ASB1	Approved symbol	ASB1	ankyrin repeat and SOCS box containing 1	HGNC:16011	2q37.3
ASB13	Approved symbol	ASB13	ankyrin repeat and SOCS box containing 13	HGNC:19765	10p15.1
ASB16-AS1	Approved symbol	ASB16-AS1	ASB16 antisense RNA 1	HGNC:25442	17q21.31
ASB3	Approved symbol	ASB3	ankyrin repeat and SOCS box containing 3	HGNC:16013	2p16.2
ASB5	Approved symbol	ASB5	ankyrin repeat and SOCS box containing 5	HGNC:17180	4q34.2
ASB6	Approved symbol	ASB6	ankyrin repeat and SOCS box containing 6	HGNC:17181	9q34.11
ASB7	Approved symbol	ASB7	ankyrin repeat and SOCS box containing 7	HGNC:17182	15q26.3
ASB8	Approved symbol	ASB8	ankyrin repeat and SOCS box containing 8	HGNC:17183	12q13.11
ASCC1	Approved symbol	ASCC1	activating signal cointegrator 1 complex subunit 1	HGNC:24268	10q22.1
ASCC2	Approved symbol	ASCC2	activating signal cointegrator 1 complex subunit 2	HGNC:24103	22q12.2
ASCC3	Approved symbol	ASCC3	activating signal cointegrator 1 complex subunit 3	HGNC:18697	6q16.3
ASCL2	Approved symbol	ASCL2	achaete-scute family bHLH transcription factor 2	HGNC:739	11p15.5
ASF1A	Approved symbol	ASF1A	anti-silencing function 1A histone chaperone	HGNC:20995	6q22.31
ASF1B	Approved symbol	ASF1B	anti-silencing function 1B histone chaperone	HGNC:20996	19p13.12
ASH1L	Approved symbol	ASH1L	ASH1 like histone lysine methyltransferase	HGNC:19088	1q22
ASH2L	Approved symbol	ASH2L	ASH2 like histone lysine methyltransferase complex subunit	HGNC:744	8p11.23
ASIC1	Approved symbol	ASIC1	acid sensing ion channel subunit 1	HGNC:100	12q13.12
ASL	Approved symbol	ASL	argininosuccinate lyase	HGNC:746	7q11.21
ASNA1	Approved symbol	ASNA1	arsA arsenite transporter, ATP-binding, homolog 1 (bacterial)	HGNC:752	19p13.13
ASNS	Approved symbol	ASNS	asparagine synthetase (glutamine-hydrolyzing)	HGNC:753	7q21.3
ASNSD1	Approved symbol	ASNSD1	asparagine synthetase domain containing 1	HGNC:24910	2q32.2
ASPH	Approved symbol	ASPH	aspartate beta-hydroxylase	HGNC:757	8q12.3
ASPHD1	Approved symbol	ASPHD1	aspartate beta-hydroxylase domain containing 1	HGNC:27380	16p11.2
ASPHD2	Approved symbol	ASPHD2	aspartate beta-hydroxylase domain containing 2	HGNC:30437	22q12.1
ASPM	Approved symbol	ASPM	abnormal spindle microtubule assembly	HGNC:19048	1q31.3
ASPSCR1	Approved symbol	ASPSCR1	ASPSCR1, UBX domain containing tether for SLC2A4	HGNC:13825	17q25.3
ASS1	Approved symbol	ASS1	argininosuccinate synthase 1	HGNC:758	9q34.11
ASTE1	Approved symbol	ASTE1	asteroid homolog 1	HGNC:25021	3q22.1
ASTN2	Approved symbol	ASTN2	astrotactin 2	HGNC:17021	9q33.1
ASUN	Previous symbol	INTS13	integrator complex subunit 13	HGNC:20174	12p11.23
ASXL1	Approved symbol	ASXL1	additional sex combs like 1, transcriptional regulator	HGNC:18318	20q11.21
ASXL2	Approved symbol	ASXL2	additional sex combs like 2, transcriptional regulator	HGNC:23805	2p23.3
ATAD1	Approved symbol	ATAD1	ATPase family, AAA domain containing 1	HGNC:25903	10q23.31
ATAD2	Approved symbol	ATAD2	ATPase family, AAA domain containing 2	HGNC:30123	8q24.13
ATAD2B	Approved symbol	ATAD2B	ATPase family, AAA domain containing 2B	HGNC:29230	2p24.1-p23.3
ATAD3A	Approved symbol	ATAD3A	ATPase family, AAA domain containing 3A	HGNC:25567	1p36.33
ATAD3B	Approved symbol	ATAD3B	ATPase family, AAA domain containing 3B	HGNC:24007	1p36.33
ATAD5	Approved symbol	ATAD5	ATPase family, AAA domain containing 5	HGNC:25752	17q11.2
ATE1	Approved symbol	ATE1	arginyltransferase 1	HGNC:782	10q26.13
ATF1	Approved symbol	ATF1	activating transcription factor 1	HGNC:783	12q13.12
ATF1	Synonyms	GDNF	glial cell derived neurotrophic factor	HGNC:4232	5p13.2
ATF2	Approved symbol	ATF2	activating transcription factor 2	HGNC:784	2q31.1
ATF2	Synonyms	GDNF	glial cell derived neurotrophic factor	HGNC:4232	5p13.2
ATF3	Approved symbol	ATF3	activating transcription factor 3	HGNC:785	1q32.3
ATF4	Approved symbol	ATF4	activating transcription factor 4	HGNC:786	22q13.1
ATF5	Approved symbol	ATF5	activating transcription factor 5	HGNC:790	19q13.33
ATF6	Approved symbol	ATF6	activating transcription factor 6	HGNC:791	1q23.3
ATF7	Approved symbol	ATF7	activating transcription factor 7	HGNC:792	12q13.13
ATF7IP	Approved symbol	ATF7IP	activating transcription factor 7 interacting protein	HGNC:20092	12p13.1
ATF7IP2	Approved symbol	ATF7IP2	activating transcription factor 7 interacting protein 2	HGNC:20397	16p13.2-p13.13
ATG10	Approved symbol	ATG10	autophagy related 10	HGNC:20315	5q14.1-q14.2
ATG101	Approved symbol	ATG101	autophagy related 101	HGNC:25679	12q13.13
ATG12	Approved symbol	ATG12	autophagy related 12	HGNC:588	5q22.3
ATG13	Approved symbol	ATG13	autophagy related 13	HGNC:29091	11p11.2
ATG14	Approved symbol	ATG14	autophagy related 14	HGNC:19962	14q22.3
ATG16L1	Approved symbol	ATG16L1	autophagy related 16 like 1	HGNC:21498	2q37.1
ATG16L2	Approved symbol	ATG16L2	autophagy related 16 like 2	HGNC:25464	11q13.4
ATG2A	Approved symbol	ATG2A	autophagy related 2A	HGNC:29028	11q13.1
ATG2B	Approved symbol	ATG2B	autophagy related 2B	HGNC:20187	14q32.2
ATG3	Approved symbol	ATG3	autophagy related 3	HGNC:20962	3q13.2
ATG4A	Approved symbol	ATG4A	autophagy related 4A cysteine peptidase	HGNC:16489	Xq22.3
ATG4B	Approved symbol	ATG4B	autophagy related 4B cysteine peptidase	HGNC:20790	2q37.3
ATG4C	Approved symbol	ATG4C	autophagy related 4C cysteine peptidase	HGNC:16040	1p31.3
ATG4D	Approved symbol	ATG4D	autophagy related 4D cysteine peptidase	HGNC:20789	19p13.2
ATG5	Approved symbol	ATG5	autophagy related 5	HGNC:589	6q21
ATG7	Approved symbol	ATG7	autophagy related 7	HGNC:16935	3p25.3
ATG9A	Approved symbol	ATG9A	autophagy related 9A	HGNC:22408	2q35
ATG9B	Approved symbol	ATG9B	autophagy related 9B	HGNC:21899	7q36.1
ATHL1	Previous symbol	PGGHG	protein-glucosylgalactosylhydroxylysine glucosidase	HGNC:26210	11p15.5
ATIC	Approved symbol	ATIC	5-aminoimidazole-4-carboxamide ribonucleotide formyltransferase/IMP cyclohydrolase	HGNC:794	2q35
ATL1	Approved symbol	ATL1	atlastin GTPase 1	HGNC:11231	14q22.1
ATL2	Approved symbol	ATL2	atlastin GTPase 2	HGNC:24047	2p22.2-p22.1
ATL3	Approved symbol	ATL3	atlastin GTPase 3	HGNC:24526	11q13.1
ATM	Approved symbol	ATM	ATM serine/threonine kinase	HGNC:795	11q22.3
ATMIN	Approved symbol	ATMIN	ATM interactor	HGNC:29034	16q23.2
ATN1	Approved symbol	ATN1	atrophin 1	HGNC:3033	12p13.31
ATOH8	Approved symbol	ATOH8	atonal bHLH transcription factor 8	HGNC:24126	2p11.2
ATOX1	Approved symbol	ATOX1	antioxidant 1 copper chaperone	HGNC:798	5q33.1
ATP10A	Approved symbol	ATP10A	ATPase phospholipid transporting 10A (putative)	HGNC:13542	15q12
ATP10D	Approved symbol	ATP10D	ATPase phospholipid transporting 10D (putative)	HGNC:13549	4p12
ATP11A	Approved symbol	ATP11A	ATPase phospholipid transporting 11A	HGNC:13552	13q34
ATP11B	Approved symbol	ATP11B	ATPase phospholipid transporting 11B (putative)	HGNC:13553	3q26.33
ATP11C	Approved symbol	ATP11C	ATPase phospholipid transporting 11C	HGNC:13554	Xq27.1
ATP13A1	Approved symbol	ATP13A1	ATPase 13A1	HGNC:24215	19p13.11
ATP13A2	Approved symbol	ATP13A2	ATPase 13A2	HGNC:30213	1p36.13
ATP13A3	Approved symbol	ATP13A3	ATPase 13A3	HGNC:24113	3q29
ATP1A1	Approved symbol	ATP1A1	ATPase Na+/K+ transporting subunit alpha 1	HGNC:799	1p13.1
ATP1B1	Approved symbol	ATP1B1	ATPase Na+/K+ transporting subunit beta 1	HGNC:804	1q24.2
ATP1B3	Approved symbol	ATP1B3	ATPase Na+/K+ transporting subunit beta 3	HGNC:806	3q23
ATP2A1	Approved symbol	ATP2A1	ATPase sarcoplasmic/endoplasmic reticulum Ca2+ transporting 1	HGNC:811	16p11.2
ATP2A2	Approved symbol	ATP2A2	ATPase sarcoplasmic/endoplasmic reticulum Ca2+ transporting 2	HGNC:812	12q24.11
ATP2A3	Approved symbol	ATP2A3	ATPase sarcoplasmic/endoplasmic reticulum Ca2+ transporting 3	HGNC:813	17p13.2
ATP2B1	Approved symbol	ATP2B1	ATPase plasma membrane Ca2+ transporting 1	HGNC:814	12q21.33
ATP2B4	Approved symbol	ATP2B4	ATPase plasma membrane Ca2+ transporting 4	HGNC:817	1q32.1
ATP2C1	Approved symbol	ATP2C1	ATPase secretory pathway Ca2+ transporting 1	HGNC:13211	3q22.1
ATP5A1	Previous symbol	ATP5F1A	ATP synthase F1 subunit alpha	HGNC:823	18q21.1
ATP5B	Previous symbol	ATP5F1B	ATP synthase F1 subunit beta	HGNC:830	12q13.3
ATP5C1	Previous symbol	ATP5F1C	ATP synthase F1 subunit gamma	HGNC:833	10p14
ATP5D	Previous symbol	ATP5F1D	ATP synthase F1 subunit delta	HGNC:837	19p13.3
ATP5E	Previous symbol	ATP5F1E	ATP synthase F1 subunit epsilon	HGNC:838	20q13.32
ATP5EP2	Previous symbol	ATP5F1EP2	ATP synthase F1 subunit epsilon pseudogene 2	HGNC:34026	13q12.2
ATP5F1	Previous symbol	ATP5PB	ATP synthase peripheral stalk-membrane subunit b	HGNC:840	1p13.2
ATP5G1	Previous symbol	ATP5MC1	ATP synthase membrane subunit c locus 1	HGNC:841	17q21.32
ATP5G2	Previous symbol	ATP5MC2	ATP synthase membrane subunit c locus 2	HGNC:842	12q13.13
ATP5G3	Previous symbol	ATP5MC3	ATP synthase membrane subunit c locus 3	HGNC:843	2q31.1
ATP5H	Previous symbol	ATP5PD	ATP synthase peripheral stalk subunit d	HGNC:845	17q25.1
ATP5I	Previous symbol	ATP5ME	ATP synthase membrane subunit e	HGNC:846	4p16.3
ATP5J	Previous symbol	ATP5PF	ATP synthase peripheral stalk subunit F6	HGNC:847	21q21.3
ATP5J2	Previous symbol	ATP5MF	ATP synthase membrane subunit f	HGNC:848	7q22.1
ATP5L	Previous symbol	ATP5MG	ATP synthase membrane subunit g	HGNC:14247	11q23.3
ATP5O	Previous symbol	ATP5PO	ATP synthase peripheral stalk subunit OSCP	HGNC:850	21q22.11
ATP5S	Approved symbol	ATP5S	ATP synthase, H+ transporting, mitochondrial Fo complex subunit s (factor B)	HGNC:18799	14q21.3
ATP5SL	Previous symbol	DMAC2	distal membrane arm assembly complex 2	HGNC:25496	19q13.2
ATP6	Synonyms	MT-ATP6	mitochondrially encoded ATP synthase membrane subunit 6	HGNC:7414	mitochondria
ATP6AP1	Approved symbol	ATP6AP1	ATPase H+ transporting accessory protein 1	HGNC:868	Xq28
ATP6AP2	Approved symbol	ATP6AP2	ATPase H+ transporting accessory protein 2	HGNC:18305	Xp11.4
ATP6V0A1	Approved symbol	ATP6V0A1	ATPase H+ transporting V0 subunit a1	HGNC:865	17q21.2
ATP6V0A2	Approved symbol	ATP6V0A2	ATPase H+ transporting V0 subunit a2	HGNC:18481	12q24.31
ATP6V0B	Approved symbol	ATP6V0B	ATPase H+ transporting V0 subunit b	HGNC:861	1p34.1
ATP6V0C	Approved symbol	ATP6V0C	ATPase H+ transporting V0 subunit c	HGNC:855	16p13.3
ATP6V0D1	Approved symbol	ATP6V0D1	ATPase H+ transporting V0 subunit d1	HGNC:13724	16q22.1
ATP6V0E1	Approved symbol	ATP6V0E1	ATPase H+ transporting V0 subunit e1	HGNC:863	5q35.1
ATP6V0E2	Approved symbol	ATP6V0E2	ATPase H+ transporting V0 subunit e2	HGNC:21723	7q36.1
ATP6V1A	Approved symbol	ATP6V1A	ATPase H+ transporting V1 subunit A	HGNC:851	3q13.31
ATP6V1B2	Approved symbol	ATP6V1B2	ATPase H+ transporting V1 subunit B2	HGNC:854	8p21.3
ATP6V1C1	Approved symbol	ATP6V1C1	ATPase H+ transporting V1 subunit C1	HGNC:856	8q22.3
ATP6V1D	Approved symbol	ATP6V1D	ATPase H+ transporting V1 subunit D	HGNC:13527	14q23.3
ATP6V1E1	Approved symbol	ATP6V1E1	ATPase H+ transporting V1 subunit E1	HGNC:857	22q11.21
ATP6V1E2	Approved symbol	ATP6V1E2	ATPase H+ transporting V1 subunit E2	HGNC:18125	2p21
ATP6V1F	Approved symbol	ATP6V1F	ATPase H+ transporting V1 subunit F	HGNC:16832	7q32.1
ATP6V1G1	Approved symbol	ATP6V1G1	ATPase H+ transporting V1 subunit G1	HGNC:864	9q32
ATP6V1H	Approved symbol	ATP6V1H	ATPase H+ transporting V1 subunit H	HGNC:18303	8q11.23
ATP7A	Approved symbol	ATP7A	ATPase copper transporting alpha	HGNC:869	Xq21.1
ATP7B	Approved symbol	ATP7B	ATPase copper transporting beta	HGNC:870	13q14.3
ATP8	Synonyms	MT-ATP8	mitochondrially encoded ATP synthase membrane subunit 8	HGNC:7415	mitochondria
ATP8B1	Approved symbol	ATP8B1	ATPase phospholipid transporting 8B1	HGNC:3706	18q21.31
ATP8B2	Approved symbol	ATP8B2	ATPase phospholipid transporting 8B2	HGNC:13534	1q21.3
ATP8B3	Approved symbol	ATP8B3	ATPase phospholipid transporting 8B3	HGNC:13535	19p13.3
ATP8B4	Approved symbol	ATP8B4	ATPase phospholipid transporting 8B4 (putative)	HGNC:13536	15q21.2
ATP8B5P	Approved symbol	ATP8B5P	ATPase phospholipid transporting 8B5, pseudogene	HGNC:27245	9p13.3
ATP9A	Approved symbol	ATP9A	ATPase phospholipid transporting 9A (putative)	HGNC:13540	20q13.2
ATP9B	Approved symbol	ATP9B	ATPase phospholipid transporting 9B (putative)	HGNC:13541	18q23
ATPAF1	Approved symbol	ATPAF1	ATP synthase mitochondrial F1 complex assembly factor 1	HGNC:18803	1p33
ATPAF2	Approved symbol	ATPAF2	ATP synthase mitochondrial F1 complex assembly factor 2	HGNC:18802	17p11.2
ATPIF1	Previous symbol	ATP5IF1	ATP synthase inhibitory factor subunit 1	HGNC:871	1p35.3
ATR	Approved symbol	ATR	ATR serine/threonine kinase	HGNC:882	3q23
ATR	Synonyms	ANTXR1	anthrax toxin receptor 1	HGNC:21014	2p13.3
ATR	Synonyms	SERPINA2	serpin family A member 2 (gene/pseudogene)	HGNC:8985	14q32.13
ATRAID	Approved symbol	ATRAID	all-trans retinoic acid induced differentiation factor	HGNC:24090	2p23.3
ATRIP	Approved symbol	ATRIP	ATR interacting protein	HGNC:33499	3p21.31
ATRN	Approved symbol	ATRN	attractin	HGNC:885	20p13
ATRX	Approved symbol	ATRX	ATRX, chromatin remodeler	HGNC:886	Xq21.1
ATXN1	Approved symbol	ATXN1	ataxin 1	HGNC:10548	6p22.3
ATXN10	Approved symbol	ATXN10	ataxin 10	HGNC:10549	22q13.31
ATXN1L	Approved symbol	ATXN1L	ataxin 1 like	HGNC:33279	16q22.2
ATXN2	Approved symbol	ATXN2	ataxin 2	HGNC:10555	12q24.12
ATXN2L	Approved symbol	ATXN2L	ataxin 2 like	HGNC:31326	16p11.2
ATXN3	Approved symbol	ATXN3	ataxin 3	HGNC:7106	14q32.12
ATXN7	Approved symbol	ATXN7	ataxin 7	HGNC:10560	3p14.1
ATXN7L1	Approved symbol	ATXN7L1	ataxin 7 like 1	HGNC:22210	7q22.3
ATXN7L2	Approved symbol	ATXN7L2	ataxin 7 like 2	HGNC:28713	1p13.3
ATXN7L3	Approved symbol	ATXN7L3	ataxin 7 like 3	HGNC:25416	17q21.31
ATXN7L3B	Approved symbol	ATXN7L3B	ataxin 7 like 3B	HGNC:37931	12q21.1
AUH	Approved symbol	AUH	AU RNA binding methylglutaconyl-CoA hydratase	HGNC:890	9q22.31
AUP1	Approved symbol	AUP1	AUP1, lipid droplet regulating VLDL assembly factor	HGNC:891	2p13.1
AURKA	Approved symbol	AURKA	aurora kinase A	HGNC:11393	20q13.2
AURKAIP1	Approved symbol	AURKAIP1	aurora kinase A interacting protein 1	HGNC:24114	1p36.33
AUTS2	Approved symbol	AUTS2	AUTS2, activator of transcription and developmental regulator	HGNC:14262	7q11.22
AVEN	Approved symbol	AVEN	apoptosis and caspase activation inhibitor	HGNC:13509	15q14
AVIL	Approved symbol	AVIL	advillin	HGNC:14188	12q14.1
AVL9	Approved symbol	AVL9	AVL9 cell migration associated	HGNC:28994	7p14.3
AVPI1	Approved symbol	AVPI1	arginine vasopressin induced 1	HGNC:30898	10q24.2
AXIN1	Approved symbol	AXIN1	axin 1	HGNC:903	16p13.3
AXIN2	Approved symbol	AXIN2	axin 2	HGNC:904	17q24.1
AXL	Approved symbol	AXL	AXL receptor tyrosine kinase	HGNC:905	19q13.2
AZI2	Approved symbol	AZI2	5-azacytidine induced 2	HGNC:24002	3p24.1
AZIN1	Approved symbol	AZIN1	antizyme inhibitor 1	HGNC:16432	8q22.3
AZIN2	Approved symbol	AZIN2	antizyme inhibitor 2	HGNC:29957	1p35.1
B2M	Approved symbol	B2M	beta-2-microglobulin	HGNC:914	15q21.1
B3GALNT1	Approved symbol	B3GALNT1	beta-1,3-N-acetylgalactosaminyltransferase 1 (globoside blood group)	HGNC:918	3q26.1
B3GALNT2	Approved symbol	B3GALNT2	beta-1,3-N-acetylgalactosaminyltransferase 2	HGNC:28596	1q42.3
B3GALT2	Approved symbol	B3GALT2	beta-1,3-galactosyltransferase 2	HGNC:917	1q31.2
B3GALT6	Approved symbol	B3GALT6	beta-1,3-galactosyltransferase 6	HGNC:17978	1p36.33
B3GAT3	Approved symbol	B3GAT3	beta-1,3-glucuronyltransferase 3	HGNC:923	11q12.3
B3GLCT	Approved symbol	B3GLCT	beta 3-glucosyltransferase	HGNC:20207	13q12.3
B3GNT2	Approved symbol	B3GNT2	UDP-GlcNAc:betaGal beta-1,3-N-acetylglucosaminyltransferase 2	HGNC:15629	2p15
B3GNT9	Approved symbol	B3GNT9	UDP-GlcNAc:betaGal beta-1,3-N-acetylglucosaminyltransferase 9	HGNC:28714	16q22.1
B3GNTL1	Approved symbol	B3GNTL1	UDP-GlcNAc:betaGal beta-1,3-N-acetylglucosaminyltransferase like 1	HGNC:21727	17q25.3
B4GALNT1	Approved symbol	B4GALNT1	beta-1,4-N-acetyl-galactosaminyltransferase 1	HGNC:4117	12q13.3
B4GALNT4	Approved symbol	B4GALNT4	beta-1,4-N-acetyl-galactosaminyltransferase 4	HGNC:26315	11p15.5
B4GALT1	Approved symbol	B4GALT1	beta-1,4-galactosyltransferase 1	HGNC:924	9p21.1
B4GALT2	Approved symbol	B4GALT2	beta-1,4-galactosyltransferase 2	HGNC:925	1p34.1
B4GALT3	Approved symbol	B4GALT3	beta-1,4-galactosyltransferase 3	HGNC:926	1q23.3
B4GALT4	Approved symbol	B4GALT4	beta-1,4-galactosyltransferase 4	HGNC:927	3q13.32
B4GALT5	Approved symbol	B4GALT5	beta-1,4-galactosyltransferase 5	HGNC:928	20q13.13
B4GALT6	Approved symbol	B4GALT6	beta-1,4-galactosyltransferase 6	HGNC:929	18q12.1
B4GALT7	Approved symbol	B4GALT7	beta-1,4-galactosyltransferase 7	HGNC:930	5q35.3
B4GAT1	Approved symbol	B4GAT1	beta-1,4-glucuronyltransferase 1	HGNC:15685	11q13.2
B9D1	Approved symbol	B9D1	B9 domain containing 1	HGNC:24123	17p11.2
B9D2	Approved symbol	B9D2	B9 domain containing 2	HGNC:28636	19q13.2
BAALC	Approved symbol	BAALC	BAALC, MAP3K1 and KLF4 binding	HGNC:14333	8q22.3
BABAM1	Approved symbol	BABAM1	BRISC and BRCA1 A complex member 1	HGNC:25008	19p13.11
BACE1	Approved symbol	BACE1	beta-secretase 1	HGNC:933	11q23.3
BACE2	Approved symbol	BACE2	beta-site APP-cleaving enzyme 2	HGNC:934	21q22.2-q22.3
BACH1	Approved symbol	BACH1	BTB domain and CNC homolog 1	HGNC:935	21q21.3
BACH1	Synonyms	BRIP1	BRCA1 interacting protein C-terminal helicase 1	HGNC:20473	17q23.2
BAD	Approved symbol	BAD	BCL2 associated agonist of cell death	HGNC:936	11q13.1
BAG1	Approved symbol	BAG1	BCL2 associated athanogene 1	HGNC:937	9p13.3
BAG2	Approved symbol	BAG2	BCL2 associated athanogene 2	HGNC:938	6p12.1
BAG3	Approved symbol	BAG3	BCL2 associated athanogene 3	HGNC:939	10q26.11
BAG4	Approved symbol	BAG4	BCL2 associated athanogene 4	HGNC:940	8p11.23
BAG5	Approved symbol	BAG5	BCL2 associated athanogene 5	HGNC:941	14q32.33
BAHCC1	Approved symbol	BAHCC1	BAH domain and coiled-coil containing 1	HGNC:29279	17q25.3
BAHD1	Approved symbol	BAHD1	bromo adjacent homology domain containing 1	HGNC:29153	15q15.1
BAIAP2	Approved symbol	BAIAP2	BAI1 associated protein 2	HGNC:947	17q25.3
BAIAP2-AS1	Approved symbol	BAIAP2-AS1	BAIAP2 antisense RNA 1 (head to head)	HGNC:44342	17q25.3
BAIAP2L1	Approved symbol	BAIAP2L1	BAI1 associated protein 2 like 1	HGNC:21649	7q21.3-q22.1
BAIAP2L2	Approved symbol	BAIAP2L2	BAI1 associated protein 2 like 2	HGNC:26203	22q13.1
BAIAP3	Approved symbol	BAIAP3	BAI1 associated protein 3	HGNC:948	16p13.3
BAK1	Approved symbol	BAK1	BCL2 antagonist/killer 1	HGNC:949	6p21.31
BAMBI	Approved symbol	BAMBI	BMP and activin membrane bound inhibitor	HGNC:30251	10p12.1
BANF1	Approved symbol	BANF1	barrier to autointegration factor 1	HGNC:17397	11q13.1
BANK1	Approved symbol	BANK1	B cell scaffold protein with ankyrin repeats 1	HGNC:18233	4q24
BANP	Approved symbol	BANP	BTG3 associated nuclear protein	HGNC:13450	16q24.2
BAP1	Approved symbol	BAP1	BRCA1 associated protein 1	HGNC:950	3p21.1
BAP1	Synonyms	RNF2	ring finger protein 2	HGNC:10061	1q25.3
BAP1	Synonyms	MAGI1	membrane associated guanylate kinase, WW and PDZ domain containing 1	HGNC:946	3p14.1
BARD1	Approved symbol	BARD1	BRCA1 associated RING domain 1	HGNC:952	2q35
BARX1	Approved symbol	BARX1	BARX homeobox 1	HGNC:955	9q22.32
BASP1	Approved symbol	BASP1	brain abundant membrane attached signal protein 1	HGNC:957	5p15.1
BATF2	Approved symbol	BATF2	basic leucine zipper ATF-like transcription factor 2	HGNC:25163	11q13.1
BATF3	Approved symbol	BATF3	basic leucine zipper ATF-like transcription factor 3	HGNC:28915	1q32.3
BAX	Approved symbol	BAX	BCL2 associated X, apoptosis regulator	HGNC:959	19q13.33
BAZ1A	Approved symbol	BAZ1A	bromodomain adjacent to zinc finger domain 1A	HGNC:960	14q13.1-q13.2
BAZ1B	Approved symbol	BAZ1B	bromodomain adjacent to zinc finger domain 1B	HGNC:961	7q11.23
BAZ2A	Approved symbol	BAZ2A	bromodomain adjacent to zinc finger domain 2A	HGNC:962	12q13.3
BAZ2B	Approved symbol	BAZ2B	bromodomain adjacent to zinc finger domain 2B	HGNC:963	2q24.2
BBC3	Approved symbol	BBC3	BCL2 binding component 3	HGNC:17868	19q13.32
BBIP1	Approved symbol	BBIP1	BBSome interacting protein 1	HGNC:28093	10q25.2
BBOF1	Approved symbol	BBOF1	basal body orientation factor 1	HGNC:19855	14q24.3
BBS1	Approved symbol	BBS1	Bardet-Biedl syndrome 1	HGNC:966	11q13.2
BBS10	Approved symbol	BBS10	Bardet-Biedl syndrome 10	HGNC:26291	12q21.2
BBS12	Approved symbol	BBS12	Bardet-Biedl syndrome 12	HGNC:26648	4q27
BBS2	Approved symbol	BBS2	Bardet-Biedl syndrome 2	HGNC:967	16q13
BBS4	Approved symbol	BBS4	Bardet-Biedl syndrome 4	HGNC:969	15q24.1
BBS5	Approved symbol	BBS5	Bardet-Biedl syndrome 5	HGNC:970	2q31.1
BBS7	Approved symbol	BBS7	Bardet-Biedl syndrome 7	HGNC:18758	4q27
BBS9	Approved symbol	BBS9	Bardet-Biedl syndrome 9	HGNC:30000	7p14.3
BBX	Approved symbol	BBX	BBX, HMG-box containing	HGNC:14422	3q13.12
BCAM	Approved symbol	BCAM	basal cell adhesion molecule (Lutheran blood group)	HGNC:6722	19q13.32
BCAM	Synonyms	BCAT2	branched chain amino acid transaminase 2	HGNC:977	19q13.33
BCAP29	Approved symbol	BCAP29	B cell receptor associated protein 29	HGNC:24131	7q22.3
BCAP31	Approved symbol	BCAP31	B cell receptor associated protein 31	HGNC:16695	Xq28
BCAR1	Approved symbol	BCAR1	BCAR1, Cas family scaffolding protein	HGNC:971	16q23.1
BCAR3	Approved symbol	BCAR3	BCAR3, NSP family adaptor protein	HGNC:973	1p22.1
BCAS2	Approved symbol	BCAS2	BCAS2, pre-mRNA processing factor	HGNC:975	1p13.2
BCAS3	Approved symbol	BCAS3	BCAS3, microtubule associated cell migration factor	HGNC:14347	17q23.2
BCAS4	Approved symbol	BCAS4	breast carcinoma amplified sequence 4	HGNC:14367	20q13.13
BCAT1	Approved symbol	BCAT1	branched chain amino acid transaminase 1	HGNC:976	12p12.1
BCAT2	Approved symbol	BCAT2	branched chain amino acid transaminase 2	HGNC:977	19q13.33
BCCIP	Approved symbol	BCCIP	BRCA2 and CDKN1A interacting protein	HGNC:978	10q26.2
BCDIN3D	Approved symbol	BCDIN3D	BCDIN3 domain containing RNA methyltransferase	HGNC:27050	12q13.12
BCKDHA	Approved symbol	BCKDHA	branched chain keto acid dehydrogenase E1, alpha polypeptide	HGNC:986	19q13.2
BCKDHB	Approved symbol	BCKDHB	branched chain keto acid dehydrogenase E1 subunit beta	HGNC:987	6q14.1
BCKDK	Approved symbol	BCKDK	branched chain ketoacid dehydrogenase kinase	HGNC:16902	16p11.2
BCL10	Approved symbol	BCL10	B cell CLL/lymphoma 10	HGNC:989	1p22.3
BCL11A	Approved symbol	BCL11A	B cell CLL/lymphoma 11A	HGNC:13221	2p16.1
BCL2	Approved symbol	BCL2	BCL2, apoptosis regulator	HGNC:990	18q21.33
BCL2A1	Approved symbol	BCL2A1	BCL2 related protein A1	HGNC:991	15q25.1
BCL2L1	Approved symbol	BCL2L1	BCL2 like 1	HGNC:992	20q11.21
BCL2L11	Approved symbol	BCL2L11	BCL2 like 11	HGNC:994	2q13
BCL2L12	Approved symbol	BCL2L12	BCL2 like 12	HGNC:13787	19q13.33
BCL2L13	Approved symbol	BCL2L13	BCL2 like 13	HGNC:17164	22q11.21
BCL2L2	Approved symbol	BCL2L2	BCL2 like 2	HGNC:995	14q11.2
BCL3	Approved symbol	BCL3	B cell CLL/lymphoma 3	HGNC:998	19q13.32
BCL6	Approved symbol	BCL6	B cell CLL/lymphoma 6	HGNC:1001	3q27.3
BCL7A	Approved symbol	BCL7A	BCL tumor suppressor 7A	HGNC:1004	12q24.31
BCL7B	Approved symbol	BCL7B	BCL tumor suppressor 7B	HGNC:1005	7q11.23
BCL7C	Approved symbol	BCL7C	BCL tumor suppressor 7C	HGNC:1006	16p11.2
BCL9	Approved symbol	BCL9	B cell CLL/lymphoma 9	HGNC:1008	1q21.2
BCL9L	Approved symbol	BCL9L	B cell CLL/lymphoma 9 like	HGNC:23688	11q23.3
BCLAF1	Approved symbol	BCLAF1	BCL2 associated transcription factor 1	HGNC:16863	6q23.3
BCOR	Approved symbol	BCOR	BCL6 corepressor	HGNC:20893	Xp11.4
BCORL1	Approved symbol	BCORL1	BCL6 corepressor like 1	HGNC:25657	Xq26.1
BCR	Approved symbol	BCR	BCR, RhoGEF and GTPase activating protein	HGNC:1014	22q11.23
BCS1L	Approved symbol	BCS1L	BCS1 homolog, ubiquinol-cytochrome c reductase complex chaperone	HGNC:1020	2q35
BDH2	Approved symbol	BDH2	3-hydroxybutyrate dehydrogenase 2	HGNC:32389	4q24
BDKRB1	Approved symbol	BDKRB1	bradykinin receptor B1	HGNC:1029	14q32.2
BDKRB2	Approved symbol	BDKRB2	bradykinin receptor B2	HGNC:1030	14q32.2
BDNF	Approved symbol	BDNF	brain derived neurotrophic factor	HGNC:1033	11p14.1
BDNF-AS	Approved symbol	BDNF-AS	BDNF antisense RNA	HGNC:20608	11p14.1
BDP1	Approved symbol	BDP1	B double prime 1, subunit of RNA polymerase III transcription initiation factor IIIB	HGNC:13652	5q13.2
BDP1	Synonyms	PTPN18	protein tyrosine phosphatase, non-receptor type 18	HGNC:9649	2q21.1
BECN1	Approved symbol	BECN1	beclin 1	HGNC:1034	17q21.31
BEND3	Approved symbol	BEND3	BEN domain containing 3	HGNC:23040	6q21
BEND3P3	Approved symbol	BEND3P3	BEN domain containing 3 pseudogene 3	HGNC:45016	10q22.3
BEND5	Approved symbol	BEND5	BEN domain containing 5	HGNC:25668	1p33
BEND6	Approved symbol	BEND6	BEN domain containing 6	HGNC:20871	6p12.1
BEND7	Approved symbol	BEND7	BEN domain containing 7	HGNC:23514	10p13
BEST1	Approved symbol	BEST1	bestrophin 1	HGNC:12703	11q12.3
BET1	Approved symbol	BET1	Bet1 golgi vesicular membrane trafficking protein	HGNC:14562	7q21.3
BET1L	Approved symbol	BET1L	Bet1 golgi vesicular membrane trafficking protein like	HGNC:19348	11p15.5
BEX1	Approved symbol	BEX1	brain expressed X-linked 1	HGNC:1036	Xq22.1
BEX3	Approved symbol	BEX3	brain expressed X-linked 3	HGNC:13388	Xq22.2
BEX4	Approved symbol	BEX4	brain expressed X-linked 4	HGNC:25475	Xq22.1
BFAR	Approved symbol	BFAR	bifunctional apoptosis regulator	HGNC:17613	16p13.12
BGN	Approved symbol	BGN	biglycan	HGNC:1044	Xq28
BHLHB9	Approved symbol	BHLHB9	basic helix-loop-helix family member b9	HGNC:29353	Xq22.1
BHLHE40	Approved symbol	BHLHE40	basic helix-loop-helix family member e40	HGNC:1046	3p26.1
BHLHE40	Synonyms	BHLHE40	basic helix-loop-helix family member e40	HGNC:1046	3p26.1
BHLHE41	Approved symbol	BHLHE41	basic helix-loop-helix family member e41	HGNC:16617	12p12.1
BHLHE41	Synonyms	BHLHE41	basic helix-loop-helix family member e41	HGNC:16617	12p12.1
BHMT2	Approved symbol	BHMT2	betaine--homocysteine S-methyltransferase 2	HGNC:1048	5q14.1
BICC1	Approved symbol	BICC1	BicC family RNA binding protein 1	HGNC:19351	10q21.1
BICD1	Approved symbol	BICD1	BICD cargo adaptor 1	HGNC:1049	12p11.21
BICD2	Approved symbol	BICD2	BICD cargo adaptor 2	HGNC:17208	9q22.31
BID	Approved symbol	BID	BH3 interacting domain death agonist	HGNC:1050	22q11.21
BIN1	Approved symbol	BIN1	bridging integrator 1	HGNC:1052	2q14.3
BIN3	Approved symbol	BIN3	bridging integrator 3	HGNC:1054	8p21.3
BIRC2	Approved symbol	BIRC2	baculoviral IAP repeat containing 2	HGNC:590	11q22.2
BIRC3	Approved symbol	BIRC3	baculoviral IAP repeat containing 3	HGNC:591	11q22.2
BIRC5	Approved symbol	BIRC5	baculoviral IAP repeat containing 5	HGNC:593	17q25.3
BIRC6	Approved symbol	BIRC6	baculoviral IAP repeat containing 6	HGNC:13516	2p22.3
BIVM	Approved symbol	BIVM	basic, immunoglobulin-like variable motif containing	HGNC:16034	13q33.1
BLCAP	Approved symbol	BLCAP	bladder cancer associated protein	HGNC:1055	20q11.23
BLM	Approved symbol	BLM	Bloom syndrome RecQ like helicase	HGNC:1058	15q26.1
BLMH	Approved symbol	BLMH	bleomycin hydrolase	HGNC:1059	17q11.2
BLOC1S1	Approved symbol	BLOC1S1	biogenesis of lysosomal organelles complex 1 subunit 1	HGNC:4200	12q13.2
BLOC1S2	Approved symbol	BLOC1S2	biogenesis of lysosomal organelles complex 1 subunit 2	HGNC:20984	10q24.31
BLOC1S3	Approved symbol	BLOC1S3	biogenesis of lysosomal organelles complex 1 subunit 3	HGNC:20914	19q13.32
BLOC1S4	Approved symbol	BLOC1S4	biogenesis of lysosomal organelles complex 1 subunit 4	HGNC:24206	4p16.1
BLOC1S5	Approved symbol	BLOC1S5	biogenesis of lysosomal organelles complex 1 subunit 5	HGNC:18561	6p24.3
BLOC1S6	Approved symbol	BLOC1S6	biogenesis of lysosomal organelles complex 1 subunit 6	HGNC:8549	15q21.1
BLVRA	Approved symbol	BLVRA	biliverdin reductase A	HGNC:1062	7p13
BLVRB	Approved symbol	BLVRB	biliverdin reductase B	HGNC:1063	19q13.2
BLZF1	Approved symbol	BLZF1	basic leucine zipper nuclear factor 1	HGNC:1065	1q24.2
BMF	Approved symbol	BMF	Bcl2 modifying factor	HGNC:24132	15q15.1
BMI1	Approved symbol	BMI1	BMI1 proto-oncogene, polycomb ring finger	HGNC:1066	10p12.2
BMP1	Approved symbol	BMP1	bone morphogenetic protein 1	HGNC:1067	8p21.3
BMP2	Approved symbol	BMP2	bone morphogenetic protein 2	HGNC:1069	20p12.3
BMP2K	Approved symbol	BMP2K	BMP2 inducible kinase	HGNC:18041	4q21.21
BMP6	Approved symbol	BMP6	bone morphogenetic protein 6	HGNC:1073	6p24.3
BMP8A	Approved symbol	BMP8A	bone morphogenetic protein 8a	HGNC:21650	1p34.3
BMPER	Approved symbol	BMPER	BMP binding endothelial regulator	HGNC:24154	7p14.3
BMPR1A	Approved symbol	BMPR1A	bone morphogenetic protein receptor type 1A	HGNC:1076	10q23.2
BMPR1B	Approved symbol	BMPR1B	bone morphogenetic protein receptor type 1B	HGNC:1077	4q22.3
BMPR2	Approved symbol	BMPR2	bone morphogenetic protein receptor type 2	HGNC:1078	2q33.1-q33.2
BMS1	Approved symbol	BMS1	BMS1, ribosome biogenesis factor	HGNC:23505	10q11.21
BMS1P20	Approved symbol	BMS1P20	BMS1, ribosome biogenesis factor pseudogene 20	HGNC:49153	22q11.22
BMS1P4	Approved symbol	BMS1P4	BMS1, ribosome biogenesis factor pseudogene 4	HGNC:23652	10q22.2
BNC1	Approved symbol	BNC1	basonuclin 1	HGNC:1081	15q25.2
BNC1	Synonyms	ASIC2	acid sensing ion channel subunit 2	HGNC:99	17q11.2-q12
BNC2	Approved symbol	BNC2	basonuclin 2	HGNC:30988	9p22.3-p22.2
BNIP1	Approved symbol	BNIP1	BCL2 interacting protein 1	HGNC:1082	5q35.1
BNIP2	Approved symbol	BNIP2	BCL2 interacting protein 2	HGNC:1083	15q22.2
BNIP3	Approved symbol	BNIP3	BCL2 interacting protein 3	HGNC:1084	10q26.3
BNIP3L	Approved symbol	BNIP3L	BCL2 interacting protein 3 like	HGNC:1085	8p21.2
BOC	Approved symbol	BOC	BOC cell adhesion associated, oncogene regulated	HGNC:17173	3q13.2
BOD1	Approved symbol	BOD1	biorientation of chromosomes in cell division 1	HGNC:25114	5q35.2
BOD1L1	Approved symbol	BOD1L1	biorientation of chromosomes in cell division 1 like 1	HGNC:31792	4p15.33
BOK	Approved symbol	BOK	BOK, BCL2 family apoptosis regulator	HGNC:1087	2q37.3
BOLA1	Approved symbol	BOLA1	bolA family member 1	HGNC:24263	1q21.2
BOLA3	Approved symbol	BOLA3	bolA family member 3	HGNC:24415	2p13.1
BOLA3-AS1	Approved symbol	BOLA3-AS1	BOLA3 antisense RNA 1 (head to head)	HGNC:42922	2p13.1
BOP1	Approved symbol	BOP1	block of proliferation 1	HGNC:15519	8q24.3
BORA	Approved symbol	BORA	bora, aurora kinase A activator	HGNC:24724	13q21.33
BORCS5	Approved symbol	BORCS5	BLOC-1 related complex subunit 5	HGNC:17950	12p13.2
BORCS6	Approved symbol	BORCS6	BLOC-1 related complex subunit 6	HGNC:25939	17p13.1
BORCS7	Approved symbol	BORCS7	BLOC-1 related complex subunit 7	HGNC:23516	10q24.32
BORCS8	Approved symbol	BORCS8	BLOC-1 related complex subunit 8	HGNC:37247	19p13.11
BPGM	Approved symbol	BPGM	bisphosphoglycerate mutase	HGNC:1093	7q33
BPHL	Approved symbol	BPHL	biphenyl hydrolase like	HGNC:1094	6p25.2
BPNT1	Approved symbol	BPNT1	3'(2'), 5'-bisphosphate nucleotidase 1	HGNC:1096	1q41
BPTF	Approved symbol	BPTF	bromodomain PHD finger transcription factor	HGNC:3581	17q24.2
BRAF	Approved symbol	BRAF	B-Raf proto-oncogene, serine/threonine kinase	HGNC:1097	7q34
BRAP	Approved symbol	BRAP	BRCA1 associated protein	HGNC:1099	12q24.12
BRAP	Synonyms	C6orf89	chromosome 6 open reading frame 89	HGNC:21114	6p21.2
BRAT1	Approved symbol	BRAT1	BRCA1 associated ATM activator 1	HGNC:21701	7p22.3
BRCA1	Approved symbol	BRCA1	BRCA1, DNA repair associated	HGNC:1100	17q21.31
BRCA2	Approved symbol	BRCA2	BRCA2, DNA repair associated	HGNC:1101	13q13.1
BRCC3	Approved symbol	BRCC3	BRCA1/BRCA2-containing complex subunit 3	HGNC:24185	Xq28
BRCC3	Synonyms	DEPDC1B	DEP domain containing 1B	HGNC:24902	5q12.1
BRD1	Approved symbol	BRD1	bromodomain containing 1	HGNC:1102	22q13.33
BRD3	Approved symbol	BRD3	bromodomain containing 3	HGNC:1104	9q34.2
BRD4	Approved symbol	BRD4	bromodomain containing 4	HGNC:13575	19p13.12
BRD7	Approved symbol	BRD7	bromodomain containing 7	HGNC:14310	16q12.1
BRD8	Approved symbol	BRD8	bromodomain containing 8	HGNC:19874	5q31.2
BRD9	Approved symbol	BRD9	bromodomain containing 9	HGNC:25818	5p15.33
BRE	Previous symbol	BABAM2	BRISC and BRCA1 A complex member 2	HGNC:1106	2p23.2
BRF1	Approved symbol	BRF1	BRF1, RNA polymerase III transcription initiation factor subunit	HGNC:11551	14q32.33
BRF1	Previous symbol	ZFP36L1	ZFP36 ring finger protein like 1	HGNC:1107	14q24.1
BRF2	Approved symbol	BRF2	BRF2, RNA polymerase III transcription initiation factor subunit	HGNC:17298	8p11.23
BRF2	Previous symbol	ZFP36L2	ZFP36 ring finger protein like 2	HGNC:1108	2p21
BRI3	Approved symbol	BRI3	brain protein I3	HGNC:1109	7q21.3
BRI3	Synonyms	ITM2C	integral membrane protein 2C	HGNC:6175	2q37.1
BRI3BP	Approved symbol	BRI3BP	BRI3 binding protein	HGNC:14251	12q24.31
BRICD5	Approved symbol	BRICD5	BRICHOS domain containing 5	HGNC:28309	16p13.3
BRINP1	Approved symbol	BRINP1	BMP/retinoic acid inducible neural specific 1	HGNC:2687	9q33.1
BRIP1	Approved symbol	BRIP1	BRCA1 interacting protein C-terminal helicase 1	HGNC:20473	17q23.2
BRIP1	Synonyms	MRPL36	mitochondrial ribosomal protein L36	HGNC:14490	5p15.33
BRIX1	Approved symbol	BRIX1	BRX1, biogenesis of ribosomes	HGNC:24170	5p13.2
BRK1	Approved symbol	BRK1	BRICK1, SCAR/WAVE actin nucleating complex subunit	HGNC:23057	3p25.3
BRMS1	Approved symbol	BRMS1	breast cancer metastasis suppressor 1	HGNC:17262	11q13.2
BRMS1	Previous symbol	BRMS1L	breast cancer metastasis-suppressor 1 like	HGNC:20512	14q13.2
BRMS1L	Approved symbol	BRMS1L	breast cancer metastasis-suppressor 1 like	HGNC:20512	14q13.2
BROX	Approved symbol	BROX	BRO1 domain and CAAX motif containing	HGNC:26512	1q41
BRPF1	Approved symbol	BRPF1	bromodomain and PHD finger containing 1	HGNC:14255	3p25.3
BRPF3	Approved symbol	BRPF3	bromodomain and PHD finger containing 3	HGNC:14256	6p21.31
BRSK1	Approved symbol	BRSK1	BR serine/threonine kinase 1	HGNC:18994	19q13.42
BRWD1	Approved symbol	BRWD1	bromodomain and WD repeat domain containing 1	HGNC:12760	21q22.2
BRWD3	Approved symbol	BRWD3	bromodomain and WD repeat domain containing 3	HGNC:17342	Xq21.1
BSCL2	Approved symbol	BSCL2	BSCL2, seipin lipid droplet biogenesis associated	HGNC:15832	11q12.3
BSDC1	Approved symbol	BSDC1	BSD domain containing 1	HGNC:25501	1p35.1
BSG	Approved symbol	BSG	basigin (Ok blood group)	HGNC:1116	19p13.3
BST1	Approved symbol	BST1	bone marrow stromal cell antigen 1	HGNC:1118	4p15.32
BST1	Synonyms	PGAP1	post-GPI attachment to proteins 1	HGNC:25712	2q33.1
BST2	Approved symbol	BST2	bone marrow stromal cell antigen 2	HGNC:1119	19p13.11
BTAF1	Approved symbol	BTAF1	B-TFIID TATA-box binding protein associated factor 1	HGNC:17307	10q23.32
BTBD1	Approved symbol	BTBD1	BTB domain containing 1	HGNC:1120	15q25.2
BTBD10	Approved symbol	BTBD10	BTB domain containing 10	HGNC:21445	11p15.3
BTBD11	Approved symbol	BTBD11	BTB domain containing 11	HGNC:23844	12q23.3
BTBD19	Approved symbol	BTBD19	BTB domain containing 19	HGNC:27145	1p34.1
BTBD2	Approved symbol	BTBD2	BTB domain containing 2	HGNC:15504	19p13.3
BTBD3	Approved symbol	BTBD3	BTB domain containing 3	HGNC:15854	20p12.2
BTBD6	Approved symbol	BTBD6	BTB domain containing 6	HGNC:19897	14q32.33
BTBD7	Approved symbol	BTBD7	BTB domain containing 7	HGNC:18269	14q32.12
BTBD9	Approved symbol	BTBD9	BTB domain containing 9	HGNC:21228	6p21.2
BTD	Approved symbol	BTD	biotinidase	HGNC:1122	3p25.1
BTF3	Approved symbol	BTF3	basic transcription factor 3	HGNC:1125	5q13.2
BTF3	Synonyms	BTN3A3	butyrophilin subfamily 3 member A3	HGNC:1140	6p22.2
BTF3L4	Approved symbol	BTF3L4	basic transcription factor 3 like 4	HGNC:30547	1p32.3
BTG1	Approved symbol	BTG1	BTG anti-proliferation factor 1	HGNC:1130	12q21.33
BTG2	Approved symbol	BTG2	BTG anti-proliferation factor 2	HGNC:1131	1q32.1
BTG3	Approved symbol	BTG3	BTG anti-proliferation factor 3	HGNC:1132	21q21.1
BTN2A1	Approved symbol	BTN2A1	butyrophilin subfamily 2 member A1	HGNC:1136	6p22.2
BTN2A2	Approved symbol	BTN2A2	butyrophilin subfamily 2 member A2	HGNC:1137	6p22.2
BTN2A3P	Approved symbol	BTN2A3P	butyrophilin subfamily 2 member A3, pseudogene	HGNC:13229	6p22.2
BTN3A1	Approved symbol	BTN3A1	butyrophilin subfamily 3 member A1	HGNC:1138	6p22.2
BTN3A2	Approved symbol	BTN3A2	butyrophilin subfamily 3 member A2	HGNC:1139	6p22.2
BTN3A3	Approved symbol	BTN3A3	butyrophilin subfamily 3 member A3	HGNC:1140	6p22.2
BTRC	Approved symbol	BTRC	beta-transducin repeat containing E3 ubiquitin protein ligase	HGNC:1144	10q24.32
BUB1	Approved symbol	BUB1	BUB1 mitotic checkpoint serine/threonine kinase	HGNC:1148	2q13
BUB1B	Approved symbol	BUB1B	BUB1 mitotic checkpoint serine/threonine kinase B	HGNC:1149	15q15.1
BUB3	Approved symbol	BUB3	BUB3, mitotic checkpoint protein	HGNC:1151	10q26.13
BUD13	Approved symbol	BUD13	BUD13 homolog	HGNC:28199	11q23.3
BUD31	Approved symbol	BUD31	BUD31 homolog	HGNC:29629	7q22.1
BVES	Approved symbol	BVES	blood vessel epicardial substance	HGNC:1152	6q21
BYSL	Approved symbol	BYSL	bystin like	HGNC:1157	6p21.1
BZRAP1	Previous symbol	TSPOAP1	TSPO associated protein 1	HGNC:16831	17q22
BZW1	Approved symbol	BZW1	basic leucine zipper and W2 domains 1	HGNC:18380	2q33.1
BZW2	Approved symbol	BZW2	basic leucine zipper and W2 domains 2	HGNC:18808	7p21.1
C10orf11	Previous symbol	LRMDA	leucine rich melanocyte differentiation associated	HGNC:23405	10q22.2-q22.3
C10orf12	Previous symbol	LCOR	ligand dependent nuclear receptor corepressor	HGNC:29503	10q24.1
C10orf2	Previous symbol	TWNK	twinkle mtDNA helicase	HGNC:1160	10q24.31
C10orf25	Approved symbol	C10orf25	chromosome 10 open reading frame 25	HGNC:23509	10q11.21
C10orf54	Previous symbol	VSIR	V-set immunoregulatory receptor	HGNC:30085	10q22.1
C10orf76	Approved symbol	C10orf76	chromosome 10 open reading frame 76	HGNC:25788	10q24.32
C10orf88	Approved symbol	C10orf88	chromosome 10 open reading frame 88	HGNC:25822	10q26.13
C10orf90	Approved symbol	C10orf90	chromosome 10 open reading frame 90	HGNC:26563	10q26.2
C11orf1	Approved symbol	C11orf1	chromosome 11 open reading frame 1	HGNC:1163	11q23.1
C11orf24	Approved symbol	C11orf24	chromosome 11 open reading frame 24	HGNC:1174	11q13.2
C11orf31	Previous symbol	SELENOH	selenoprotein H	HGNC:18251	11q12.1
C11orf49	Approved symbol	C11orf49	chromosome 11 open reading frame 49	HGNC:28720	11p11.2
C11orf54	Approved symbol	C11orf54	chromosome 11 open reading frame 54	HGNC:30204	11q21
C11orf57	Previous symbol	NKAPD1	NKAP domain containing 1	HGNC:25569	11q23.1
C11orf58	Approved symbol	C11orf58	chromosome 11 open reading frame 58	HGNC:16990	11p15.2
C11orf63	Previous symbol	JHY	junctional cadherin complex regulator	HGNC:26288	11q24.1
C11orf68	Approved symbol	C11orf68	chromosome 11 open reading frame 68	HGNC:28801	11q13.1
C11orf70	Approved symbol	C11orf70	chromosome 11 open reading frame 70	HGNC:28188	11q22.1
C11orf73	Previous symbol	HIKESHI	Hikeshi, heat shock protein nuclear import factor	HGNC:26938	11q14.2
C11orf74	Approved symbol	C11orf74	chromosome 11 open reading frame 74	HGNC:25142	11p12
C11orf80	Approved symbol	C11orf80	chromosome 11 open reading frame 80	HGNC:26197	11q13.2
C11orf84	Previous symbol	SPINDOC	spindlin interactor and repressor of chromatin binding	HGNC:25115	11q13.1
C11orf87	Approved symbol	C11orf87	chromosome 11 open reading frame 87	HGNC:33788	11q22.3
C11orf91	Approved symbol	C11orf91	chromosome 11 open reading frame 91	HGNC:34444	11p13
C11orf95	Approved symbol	C11orf95	chromosome 11 open reading frame 95	HGNC:28449	11q13.1
C11orf96	Approved symbol	C11orf96	chromosome 11 open reading frame 96	HGNC:38675	11p11.2
C12orf10	Approved symbol	C12orf10	chromosome 12 open reading frame 10	HGNC:17590	12q13.13
C12orf29	Approved symbol	C12orf29	chromosome 12 open reading frame 29	HGNC:25322	12q21.32
C12orf4	Approved symbol	C12orf4	chromosome 12 open reading frame 4	HGNC:1184	12p13.32
C12orf43	Approved symbol	C12orf43	chromosome 12 open reading frame 43	HGNC:25719	12q24.31
C12orf45	Approved symbol	C12orf45	chromosome 12 open reading frame 45	HGNC:28628	12q23.3
C12orf49	Approved symbol	C12orf49	chromosome 12 open reading frame 49	HGNC:26128	12q24.22
C12orf57	Approved symbol	C12orf57	chromosome 12 open reading frame 57	HGNC:29521	12p13.31
C12orf65	Approved symbol	C12orf65	chromosome 12 open reading frame 65	HGNC:26784	12q24.31
C12orf66	Approved symbol	C12orf66	chromosome 12 open reading frame 66	HGNC:26517	12q14.2
C12orf73	Approved symbol	C12orf73	chromosome 12 open reading frame 73	HGNC:34450	12q23.3
C12orf75	Approved symbol	C12orf75	chromosome 12 open reading frame 75	HGNC:35164	12q23.3
C12orf76	Approved symbol	C12orf76	chromosome 12 open reading frame 76	HGNC:33790	12q24.11
C14orf1	Previous symbol	ERG28	ergosterol biosynthesis 28 homolog	HGNC:1187	14q24.3
C14orf119	Approved symbol	C14orf119	chromosome 14 open reading frame 119	HGNC:20270	14q11.2
C14orf132	Approved symbol	C14orf132	chromosome 14 open reading frame 132	HGNC:20346	14q32.2
C14orf142	Previous symbol	GON7	GON7, KEOPS complex subunit	HGNC:20356	14q32.12
C14orf159	Previous symbol	DGLUCY	D-glutamate cyclase	HGNC:20498	14q32.11
C14orf166	Previous symbol	RTRAF	RNA transcription, translation and transport factor	HGNC:23169	14q22.1
C14orf169	Previous symbol	RIOX1	ribosomal oxygenase 1	HGNC:20968	14q24.3
C14orf2	Previous symbol	ATP5MPL	ATP synthase membrane subunit 6.8PL	HGNC:1188	14q32.33
C14orf28	Approved symbol	C14orf28	chromosome 14 open reading frame 28	HGNC:19834	14q21.2
C14orf37	Approved symbol	C14orf37	chromosome 14 open reading frame 37	HGNC:19846	14q23.1
C14orf79	Previous symbol	CLBA1	clathrin binding box of aftiphilin containing 1	HGNC:20126	14q32.33
C14orf80	Previous symbol	TEDC1	tubulin epsilon and delta complex 1	HGNC:20127	14q32.33
C14orf93	Approved symbol	C14orf93	chromosome 14 open reading frame 93	HGNC:20162	14q11.2
C15orf39	Approved symbol	C15orf39	chromosome 15 open reading frame 39	HGNC:24497	15q24.2
C15orf40	Approved symbol	C15orf40	chromosome 15 open reading frame 40	HGNC:28443	15q25.2
C15orf41	Approved symbol	C15orf41	chromosome 15 open reading frame 41	HGNC:26929	15q14
C15orf48	Approved symbol	C15orf48	chromosome 15 open reading frame 48	HGNC:29898	15q21.1
C15orf52	Previous symbol	CCDC9B	coiled-coil domain containing 9B	HGNC:33488	15q15.1
C15orf54	Approved symbol	C15orf54	chromosome 15 open reading frame 54 (putative)	HGNC:33797	15q14
C15orf57	Previous symbol	CCDC32	coiled-coil domain containing 32	HGNC:28295	15q15.1
C15orf59	Approved symbol	C15orf59	chromosome 15 open reading frame 59	HGNC:33753	15q24.1
C15orf61	Approved symbol	C15orf61	chromosome 15 open reading frame 61	HGNC:34453	15q23
C15orf65	Approved symbol	C15orf65	chromosome 15 open reading frame 65	HGNC:44654	15q21.3
C16orf13	Previous symbol	METTL26	methyltransferase like 26	HGNC:14141	16p13.3
C16orf45	Approved symbol	C16orf45	chromosome 16 open reading frame 45	HGNC:19213	16p13.11
C16orf46	Approved symbol	C16orf46	chromosome 16 open reading frame 46	HGNC:26525	16q23.2
C16orf52	Previous symbol	MOSMO	modulator of smoothened	HGNC:27087	16p12.2
C16orf58	Approved symbol	C16orf58	chromosome 16 open reading frame 58	HGNC:25848	16p11.2
C16orf62	Previous symbol	VPS35L	VPS35 endosomal protein sorting factor like	HGNC:24641	16p12.3
C16orf70	Approved symbol	C16orf70	chromosome 16 open reading frame 70	HGNC:29564	16q22.1
C16orf72	Approved symbol	C16orf72	chromosome 16 open reading frame 72	HGNC:30103	16p13.2
C16orf74	Approved symbol	C16orf74	chromosome 16 open reading frame 74	HGNC:23362	16q24.1
C16orf87	Approved symbol	C16orf87	chromosome 16 open reading frame 87	HGNC:33754	16q11.2
C16orf91	Approved symbol	C16orf91	chromosome 16 open reading frame 91	HGNC:27558	16p13.3
C16orf95	Approved symbol	C16orf95	chromosome 16 open reading frame 95	HGNC:40033	16q24.2
C17orf100	Approved symbol	C17orf100	chromosome 17 open reading frame 100	HGNC:34494	17p13.1
C17orf107	Approved symbol	C17orf107	chromosome 17 open reading frame 107	HGNC:37238	17p13.2
C17orf49	Approved symbol	C17orf49	chromosome 17 open reading frame 49	HGNC:28737	17p13.1
C17orf51	Approved symbol	C17orf51	chromosome 17 open reading frame 51	HGNC:27904	17p11.2
C17orf53	Approved symbol	C17orf53	chromosome 17 open reading frame 53	HGNC:28460	17q21.31
C17orf58	Approved symbol	C17orf58	chromosome 17 open reading frame 58	HGNC:27568	17q24.2
C17orf62	Approved symbol	C17orf62	chromosome 17 open reading frame 62	HGNC:28672	17q25.3
C17orf75	Approved symbol	C17orf75	chromosome 17 open reading frame 75	HGNC:30173	17q11.2
C17orf80	Approved symbol	C17orf80	chromosome 17 open reading frame 80	HGNC:29601	17q25.1
C17orf89	Previous symbol	NDUFAF8	NADH:ubiquinone oxidoreductase complex assembly factor 8	HGNC:33551	17q25.3
C17orf96	Previous symbol	EPOP	elongin BC and polycomb repressive complex 2 associated protein	HGNC:34493	17q12
C17orf97	Approved symbol	C17orf97	chromosome 17 open reading frame 97	HGNC:33800	17p13.3
C18orf21	Approved symbol	C18orf21	chromosome 18 open reading frame 21	HGNC:28802	18q12.2
C18orf25	Approved symbol	C18orf25	chromosome 18 open reading frame 25	HGNC:28172	18q21.1
C18orf32	Approved symbol	C18orf32	chromosome 18 open reading frame 32	HGNC:31690	18q21.1
C18orf54	Approved symbol	C18orf54	chromosome 18 open reading frame 54	HGNC:13796	18q21.2
C18orf8	Previous symbol	RMC1	regulator of MON1-CCZ1	HGNC:24326	18q11.2
C19orf12	Approved symbol	C19orf12	chromosome 19 open reading frame 12	HGNC:25443	19q12
C19orf24	Approved symbol	C19orf24	chromosome 19 open reading frame 24	HGNC:26073	19p13.3
C19orf25	Approved symbol	C19orf25	chromosome 19 open reading frame 25	HGNC:26711	19p13.3
C19orf43	Previous symbol	TRIR	telomerase RNA component interacting RNase	HGNC:28424	19p13.13
C19orf44	Approved symbol	C19orf44	chromosome 19 open reading frame 44	HGNC:26141	19p13.11
C19orf47	Approved symbol	C19orf47	chromosome 19 open reading frame 47	HGNC:26723	19q13.2
C19orf48	Approved symbol	C19orf48	chromosome 19 open reading frame 48	HGNC:29667	19q13.33
C19orf52	Previous symbol	TIMM29	translocase of inner mitochondrial membrane 29	HGNC:25152	19p13.2
C19orf53	Approved symbol	C19orf53	chromosome 19 open reading frame 53	HGNC:24991	19p13.13
C19orf54	Approved symbol	C19orf54	chromosome 19 open reading frame 54	HGNC:24758	19q13.2
C19orf60	Previous symbol	REX1BD	required for excision 1-B domain containing	HGNC:26098	19p13.11
C19orf66	Approved symbol	C19orf66	chromosome 19 open reading frame 66	HGNC:25649	19p13.2
C19orf68	Previous symbol	ZSWIM9	zinc finger SWIM-type containing 9	HGNC:34495	19q13.33
C19orf70	Approved symbol	C19orf70	chromosome 19 open reading frame 70	HGNC:33702	19p13.3
C19orf71	Approved symbol	C19orf71	chromosome 19 open reading frame 71	HGNC:34496	19p13.3
C1D	Approved symbol	C1D	C1D nuclear receptor corepressor	HGNC:29911	2p14
C1GALT1	Approved symbol	C1GALT1	core 1 synthase, glycoprotein-N-acetylgalactosamine 3-beta-galactosyltransferase 1	HGNC:24337	7p22.1-p21.3
C1GALT1C1	Approved symbol	C1GALT1C1	C1GALT1 specific chaperone 1	HGNC:24338	Xq24
C1orf109	Approved symbol	C1orf109	chromosome 1 open reading frame 109	HGNC:26039	1p34.3
C1orf112	Approved symbol	C1orf112	chromosome 1 open reading frame 112	HGNC:25565	1q24.2
C1orf115	Approved symbol	C1orf115	chromosome 1 open reading frame 115	HGNC:25873	1q41
C1orf122	Approved symbol	C1orf122	chromosome 1 open reading frame 122	HGNC:24789	1p34.3
C1orf123	Approved symbol	C1orf123	chromosome 1 open reading frame 123	HGNC:26059	1p32.3
C1orf131	Approved symbol	C1orf131	chromosome 1 open reading frame 131	HGNC:25332	1q42.2
C1orf159	Approved symbol	C1orf159	chromosome 1 open reading frame 159	HGNC:26062	1p36.33
C1orf174	Approved symbol	C1orf174	chromosome 1 open reading frame 174	HGNC:27915	1p36.32
C1orf198	Approved symbol	C1orf198	chromosome 1 open reading frame 198	HGNC:25900	1q42.2
C1orf204	Previous symbol	SNHG28	small nucleolar RNA host gene 28	HGNC:27647	1q23.2
C1orf21	Approved symbol	C1orf21	chromosome 1 open reading frame 21	HGNC:15494	1q25.3
C1orf216	Approved symbol	C1orf216	chromosome 1 open reading frame 216	HGNC:26800	1p34.3
C1orf233	Previous symbol	FNDC10	fibronectin type III domain containing 10	HGNC:42951	1p36.33
C1orf27	Previous symbol	ODR4	odr-4 GPCR localization factor homolog	HGNC:24299	1q31.1
C1orf35	Approved symbol	C1orf35	chromosome 1 open reading frame 35	HGNC:19032	1q42.13
C1orf43	Approved symbol	C1orf43	chromosome 1 open reading frame 43	HGNC:29876	1q21.3
C1orf50	Approved symbol	C1orf50	chromosome 1 open reading frame 50	HGNC:28795	1p34.2
C1orf52	Approved symbol	C1orf52	chromosome 1 open reading frame 52	HGNC:24871	1p22.3
C1orf53	Approved symbol	C1orf53	chromosome 1 open reading frame 53	HGNC:30003	1q31.3
C1orf54	Approved symbol	C1orf54	chromosome 1 open reading frame 54	HGNC:26258	1q21.2
C1orf56	Approved symbol	C1orf56	chromosome 1 open reading frame 56	HGNC:26045	1q21.3
C1orf74	Approved symbol	C1orf74	chromosome 1 open reading frame 74	HGNC:26319	1q32.2
C1QBP	Approved symbol	C1QBP	complement C1q binding protein	HGNC:1243	17p13.2
C1QL3	Approved symbol	C1QL3	complement C1q like 3	HGNC:19359	10p13
C1QTNF1	Approved symbol	C1QTNF1	C1q and TNF related 1	HGNC:14324	17q25.3
C1QTNF6	Approved symbol	C1QTNF6	C1q and TNF related 6	HGNC:14343	22q12.3
C1R	Approved symbol	C1R	complement C1r	HGNC:1246	12p13.31
C1RL	Approved symbol	C1RL	complement C1r subcomponent like	HGNC:21265	12p13.31
C1RL-AS1	Approved symbol	C1RL-AS1	C1RL antisense RNA 1	HGNC:27461	12p13.31
C1S	Approved symbol	C1S	complement C1s	HGNC:1247	12p13.31
C20orf194	Approved symbol	C20orf194	chromosome 20 open reading frame 194	HGNC:17721	20p13
C20orf196	Approved symbol	C20orf196	chromosome 20 open reading frame 196	HGNC:26318	20p12.3
C20orf24	Approved symbol	C20orf24	chromosome 20 open reading frame 24	HGNC:15870	20q11.23
C20orf27	Approved symbol	C20orf27	chromosome 20 open reading frame 27	HGNC:15873	20p13
C20orf96	Approved symbol	C20orf96	chromosome 20 open reading frame 96	HGNC:16227	20p13
C21orf2	Approved symbol	C21orf2	chromosome 21 open reading frame 2	HGNC:1260	21q22.3
C21orf33	Approved symbol	C21orf33	chromosome 21 open reading frame 33	HGNC:1273	21q22.3
C21orf58	Approved symbol	C21orf58	chromosome 21 open reading frame 58	HGNC:1300	21q22.3
C21orf59	Approved symbol	C21orf59	chromosome 21 open reading frame 59	HGNC:1301	21q22.11
C21orf91	Approved symbol	C21orf91	chromosome 21 open reading frame 91	HGNC:16459	21q21.1
C22orf23	Approved symbol	C22orf23	chromosome 22 open reading frame 23	HGNC:18589	22q13.1
C22orf29	Previous symbol	RTL10	retrotransposon Gag like 10	HGNC:26112	22q11.21
C22orf39	Approved symbol	C22orf39	chromosome 22 open reading frame 39	HGNC:27012	22q11.21
C22orf46	Approved symbol	C22orf46	chromosome 22 open reading frame 46	HGNC:26294	22q13.2
C2CD2	Approved symbol	C2CD2	C2 calcium dependent domain containing 2	HGNC:1266	21q22.3
C2CD2L	Approved symbol	C2CD2L	C2CD2 like	HGNC:29000	11q23.3
C2CD3	Approved symbol	C2CD3	C2 calcium dependent domain containing 3	HGNC:24564	11q13.4
C2CD5	Approved symbol	C2CD5	C2 calcium dependent domain containing 5	HGNC:29062	12p12.1
C2orf16	Approved symbol	C2orf16	chromosome 2 open reading frame 16	HGNC:25275	2p23.3
C2orf27A	Approved symbol	C2orf27A	chromosome 2 open reading frame 27A	HGNC:25077	2q21.2
C2orf42	Approved symbol	C2orf42	chromosome 2 open reading frame 42	HGNC:26056	2p13.3
C2orf44	Previous symbol	WDCP	WD repeat and coiled coil containing	HGNC:26157	2p23.3
C2orf47	Previous symbol	MAIP1	matrix AAA peptidase interacting protein 1	HGNC:26198	2q33.1
C2orf49	Approved symbol	C2orf49	chromosome 2 open reading frame 49	HGNC:28772	2q12.2
C2orf68	Approved symbol	C2orf68	chromosome 2 open reading frame 68	HGNC:34353	2p11.2
C2orf69	Approved symbol	C2orf69	chromosome 2 open reading frame 69	HGNC:26799	2q33.1
C2orf72	Approved symbol	C2orf72	chromosome 2 open reading frame 72	HGNC:27418	2q37.1
C2orf74	Approved symbol	C2orf74	chromosome 2 open reading frame 74	HGNC:34439	2p15
C2orf76	Approved symbol	C2orf76	chromosome 2 open reading frame 76	HGNC:27017	2q14.2
C2orf81	Approved symbol	C2orf81	chromosome 2 open reading frame 81	HGNC:34350	2p13.1
C2orf88	Approved symbol	C2orf88	chromosome 2 open reading frame 88	HGNC:28191	2q32.2
C3	Approved symbol	C3	complement C3	HGNC:1318	19p13.3
C3orf14	Approved symbol	C3orf14	chromosome 3 open reading frame 14	HGNC:25024	3p14.2
C3orf17	Previous symbol	NEPRO	nucleolus and neural progenitor protein	HGNC:24496	3q13.2
C3orf18	Approved symbol	C3orf18	chromosome 3 open reading frame 18	HGNC:24837	3p21.31
C3orf33	Approved symbol	C3orf33	chromosome 3 open reading frame 33	HGNC:26434	3q25.31
C3orf38	Approved symbol	C3orf38	chromosome 3 open reading frame 38	HGNC:28384	3p11.1
C3orf52	Approved symbol	C3orf52	chromosome 3 open reading frame 52	HGNC:26255	3q13.2
C3orf58	Approved symbol	C3orf58	chromosome 3 open reading frame 58	HGNC:28490	3q24
C3orf62	Approved symbol	C3orf62	chromosome 3 open reading frame 62	HGNC:24771	3p21.31
C3orf67	Approved symbol	C3orf67	chromosome 3 open reading frame 67	HGNC:24763	3p14.2
C3orf70	Approved symbol	C3orf70	chromosome 3 open reading frame 70	HGNC:33731	3q27.2
C3orf80	Approved symbol	C3orf80	chromosome 3 open reading frame 80	HGNC:40048	3q25.33
C4orf27	Previous symbol	HPF1	histone PARylation factor 1	HGNC:26051	4q33
C4orf3	Approved symbol	C4orf3	chromosome 4 open reading frame 3	HGNC:19225	4q26
C4orf32	Previous symbol	FAM241A	family with sequence similarity 241 member A	HGNC:26813	4q25
C4orf33	Approved symbol	C4orf33	chromosome 4 open reading frame 33	HGNC:27025	4q28.2
C4orf46	Approved symbol	C4orf46	chromosome 4 open reading frame 46	HGNC:27320	4q32.1
C4orf47	Approved symbol	C4orf47	chromosome 4 open reading frame 47	HGNC:34346	4q35.1
C4orf48	Approved symbol	C4orf48	chromosome 4 open reading frame 48	HGNC:34437	4p16.3
C5	Approved symbol	C5	complement C5	HGNC:1331	9q33.2
C5AR1	Approved symbol	C5AR1	complement C5a receptor 1	HGNC:1338	19q13.32
C5AR2	Approved symbol	C5AR2	complement component 5a receptor 2	HGNC:4527	19q13.32
C5orf15	Approved symbol	C5orf15	chromosome 5 open reading frame 15	HGNC:20656	5q31.1
C5orf22	Approved symbol	C5orf22	chromosome 5 open reading frame 22	HGNC:25639	5p13.3
C5orf24	Approved symbol	C5orf24	chromosome 5 open reading frame 24	HGNC:26746	5q31.1
C5orf28	Previous symbol	TMEM267	transmembrane protein 267	HGNC:26139	5p12
C5orf30	Approved symbol	C5orf30	chromosome 5 open reading frame 30	HGNC:25052	5q21.1
C5orf34	Approved symbol	C5orf34	chromosome 5 open reading frame 34	HGNC:24738	5p12
C5orf42	Approved symbol	C5orf42	chromosome 5 open reading frame 42	HGNC:25801	5p13.2
C5orf45	Previous symbol	MRNIP	MRN complex interacting protein	HGNC:30817	5q35.3
C5orf46	Approved symbol	C5orf46	chromosome 5 open reading frame 46	HGNC:33768	5q32
C5orf51	Approved symbol	C5orf51	chromosome 5 open reading frame 51	HGNC:27750	5p13.1
C5orf56	Approved symbol	C5orf56	chromosome 5 open reading frame 56	HGNC:33838	5q31.1
C5orf63	Approved symbol	C5orf63	chromosome 5 open reading frame 63	HGNC:40051	5q23.2
C6orf1	Previous symbol	SMIM29	small integral membrane protein 29	HGNC:1340	6p21.31
C6orf106	Approved symbol	C6orf106	chromosome 6 open reading frame 106	HGNC:21215	6p21.31
C6orf120	Approved symbol	C6orf120	chromosome 6 open reading frame 120	HGNC:21247	6q27
C6orf132	Approved symbol	C6orf132	chromosome 6 open reading frame 132	HGNC:21288	6p21.1
C6orf203	Approved symbol	C6orf203	chromosome 6 open reading frame 203	HGNC:17971	6q21
C6orf226	Approved symbol	C6orf226	chromosome 6 open reading frame 226	HGNC:34431	6p21.1
C6orf62	Approved symbol	C6orf62	chromosome 6 open reading frame 62	HGNC:20998	6p22.3
C6orf89	Approved symbol	C6orf89	chromosome 6 open reading frame 89	HGNC:21114	6p21.2
C7orf13	Previous symbol	LINC01006	long intergenic non-protein coding RNA 1006	HGNC:48971	7q36.3
C7orf25	Approved symbol	C7orf25	chromosome 7 open reading frame 25	HGNC:21703	7p14.1
C7orf26	Approved symbol	C7orf26	chromosome 7 open reading frame 26	HGNC:21702	7p22.1
C7orf43	Approved symbol	C7orf43	chromosome 7 open reading frame 43	HGNC:25604	7q22.1
C7orf49	Approved symbol	C7orf49	chromosome 7 open reading frame 49	HGNC:22432	7q33
C7orf50	Approved symbol	C7orf50	chromosome 7 open reading frame 50	HGNC:22421	7p22.3
C7orf55	Previous symbol	FMC1	formation of mitochondrial complex V assembly factor 1 homolog	HGNC:26946	7q34
C7orf60	Previous symbol	BMT2	base methyltransferase of 25S rRNA 2 homolog	HGNC:26475	7q31.1
C7orf73	Previous symbol	STMP1	short transmembrane mitochondrial protein 1	HGNC:41909	7q33
C8orf31	Approved symbol	C8orf31	chromosome 8 open reading frame 31 (putative)	HGNC:26731	8q24.3
C8orf33	Approved symbol	C8orf33	chromosome 8 open reading frame 33	HGNC:26104	8q24.3
C8orf37	Approved symbol	C8orf37	chromosome 8 open reading frame 37	HGNC:27232	8q22.1
C8orf44	Approved symbol	C8orf44	chromosome 8 open reading frame 44	HGNC:25646	8q13.1
C8orf48	Approved symbol	C8orf48	chromosome 8 open reading frame 48	HGNC:26345	8p22
C8orf58	Approved symbol	C8orf58	chromosome 8 open reading frame 58	HGNC:32233	8p21.3
C8orf59	Approved symbol	C8orf59	chromosome 8 open reading frame 59	HGNC:32235	8q21.2
C8orf76	Approved symbol	C8orf76	chromosome 8 open reading frame 76	HGNC:25924	8q24.13
C8orf82	Approved symbol	C8orf82	chromosome 8 open reading frame 82	HGNC:33826	8q24.3
C8orf88	Approved symbol	C8orf88	chromosome 8 open reading frame 88	HGNC:44672	8q21.3
C9orf114	Previous symbol	SPOUT1	SPOUT domain containing methyltransferase 1	HGNC:26933	9q34.11
C9orf142	Previous symbol	PAXX	PAXX, non-homologous end joining factor	HGNC:27849	9q34.3
C9orf16	Approved symbol	C9orf16	chromosome 9 open reading frame 16	HGNC:17823	9q34.11
C9orf172	Previous symbol	AJM1	apical junction component 1 homolog	HGNC:37284	9q34.3
C9orf3	Approved symbol	C9orf3	chromosome 9 open reading frame 3	HGNC:1361	9q22.32
C9orf40	Approved symbol	C9orf40	chromosome 9 open reading frame 40	HGNC:23433	9q21.13
C9orf64	Approved symbol	C9orf64	chromosome 9 open reading frame 64	HGNC:28144	9q21.32
C9orf69	Previous symbol	TMEM250	transmembrane protein 250	HGNC:31009	9q34.3
C9orf72	Approved symbol	C9orf72	chromosome 9 open reading frame 72	HGNC:28337	9p21.2
C9orf78	Approved symbol	C9orf78	chromosome 9 open reading frame 78	HGNC:24932	9q34.11
C9orf85	Approved symbol	C9orf85	chromosome 9 open reading frame 85	HGNC:28784	9q21.13
C9orf9	Previous symbol	SPACA9	sperm acrosome associated 9	HGNC:1367	9q34.13
C9orf91	Previous symbol	TMEM268	transmembrane protein 268	HGNC:24513	9q32
CA12	Approved symbol	CA12	carbonic anhydrase 12	HGNC:1371	15q22.2
CA13	Approved symbol	CA13	carbonic anhydrase 13	HGNC:14914	8q21.2
CA5B	Approved symbol	CA5B	carbonic anhydrase 5B	HGNC:1378	Xp22.2
CA5BP1	Approved symbol	CA5BP1	carbonic anhydrase 5B pseudogene 1	HGNC:29544	Xp22.2
CA9	Approved symbol	CA9	carbonic anhydrase 9	HGNC:1383	9p13.3
CAAP1	Approved symbol	CAAP1	caspase activity and apoptosis inhibitor 1	HGNC:25834	9p21.2
CAB39	Approved symbol	CAB39	calcium binding protein 39	HGNC:20292	2q37.1
CAB39L	Approved symbol	CAB39L	calcium binding protein 39 like	HGNC:20290	13q14.2
CABIN1	Approved symbol	CABIN1	calcineurin binding protein 1	HGNC:24187	22q11.23
CABLES1	Approved symbol	CABLES1	Cdk5 and Abl enzyme substrate 1	HGNC:25097	18q11.2
CABLES2	Approved symbol	CABLES2	Cdk5 and Abl enzyme substrate 2	HGNC:16143	20q13.33
CABP1	Approved symbol	CABP1	calcium binding protein 1	HGNC:1384	12q24.31
CABP1	Synonyms	S100G	S100 calcium binding protein G	HGNC:1436	Xp22.2
CABYR	Approved symbol	CABYR	calcium binding tyrosine phosphorylation regulated	HGNC:15569	18q11.2
CACFD1	Approved symbol	CACFD1	calcium channel flower domain containing 1	HGNC:1365	9q34.2
CACHD1	Approved symbol	CACHD1	cache domain containing 1	HGNC:29314	1p31.3
CACNA1A	Approved symbol	CACNA1A	calcium voltage-gated channel subunit alpha1 A	HGNC:1388	19p13.13
CACNA1C	Approved symbol	CACNA1C	calcium voltage-gated channel subunit alpha1 C	HGNC:1390	12p13.33
CACNA1H	Approved symbol	CACNA1H	calcium voltage-gated channel subunit alpha1 H	HGNC:1395	16p13.3
CACNA2D1	Approved symbol	CACNA2D1	calcium voltage-gated channel auxiliary subunit alpha2delta 1	HGNC:1399	7q21.11
CACNB1	Approved symbol	CACNB1	calcium voltage-gated channel auxiliary subunit beta 1	HGNC:1401	17q12
CACNB3	Approved symbol	CACNB3	calcium voltage-gated channel auxiliary subunit beta 3	HGNC:1403	12q13.12
CACNB4	Approved symbol	CACNB4	calcium voltage-gated channel auxiliary subunit beta 4	HGNC:1404	2q23.3
CACTIN	Approved symbol	CACTIN	cactin, spliceosome C complex subunit	HGNC:29938	19p13.3
CACTIN	Synonyms	CACTIN	cactin, spliceosome C complex subunit	HGNC:29938	19p13.3
CACUL1	Approved symbol	CACUL1	CDK2 associated cullin domain 1	HGNC:23727	10q26.11
CACYBP	Approved symbol	CACYBP	calcyclin binding protein	HGNC:30423	1q25.1
CAD	Approved symbol	CAD	carbamoyl-phosphate synthetase 2, aspartate transcarbamylase, and dihydroorotase	HGNC:1424	2p23.3
CAD	Synonyms	DFFB	DNA fragmentation factor subunit beta	HGNC:2773	1p36.32
CAD	Synonyms	B4GALNT2	beta-1,4-N-acetyl-galactosaminyltransferase 2	HGNC:24136	17q21.32
CAD	Synonyms	ACOD1	aconitate decarboxylase 1	HGNC:33904	13q22.3
CADM1	Approved symbol	CADM1	cell adhesion molecule 1	HGNC:5951	11q23.3
CADM4	Approved symbol	CADM4	cell adhesion molecule 4	HGNC:30825	19q13.31
CADPS2	Approved symbol	CADPS2	calcium dependent secretion activator 2	HGNC:16018	7q31.32
CALB2	Approved symbol	CALB2	calbindin 2	HGNC:1435	16q22.2
CALCOCO1	Approved symbol	CALCOCO1	calcium binding and coiled-coil domain 1	HGNC:29306	12q13.13
CALCOCO2	Approved symbol	CALCOCO2	calcium binding and coiled-coil domain 2	HGNC:29912	17q21.32
CALD1	Approved symbol	CALD1	caldesmon 1	HGNC:1441	7q33
CALHM2	Approved symbol	CALHM2	calcium homeostasis modulator family member 2	HGNC:23493	10q24.33
CALM1	Approved symbol	CALM1	calmodulin 1	HGNC:1442	14q32.11
CALM2	Approved symbol	CALM2	calmodulin 2	HGNC:1445	2p21
CALM3	Approved symbol	CALM3	calmodulin 3	HGNC:1449	19q13.32
CALML4	Approved symbol	CALML4	calmodulin like 4	HGNC:18445	15q23
CALR	Approved symbol	CALR	calreticulin	HGNC:1455	19p13.13
CALU	Approved symbol	CALU	calumenin	HGNC:1458	7q32.1
CAMK1	Approved symbol	CAMK1	calcium/calmodulin dependent protein kinase I	HGNC:1459	3p25.3
CAMK1D	Approved symbol	CAMK1D	calcium/calmodulin dependent protein kinase ID	HGNC:19341	10p13
CAMK2D	Approved symbol	CAMK2D	calcium/calmodulin dependent protein kinase II delta	HGNC:1462	4q26
CAMK2G	Approved symbol	CAMK2G	calcium/calmodulin dependent protein kinase II gamma	HGNC:1463	10q22.2
CAMK2N1	Approved symbol	CAMK2N1	calcium/calmodulin dependent protein kinase II inhibitor 1	HGNC:24190	1p36.12
CAMKK1	Approved symbol	CAMKK1	calcium/calmodulin dependent protein kinase kinase 1	HGNC:1469	17p13.2
CAMKK2	Approved symbol	CAMKK2	calcium/calmodulin dependent protein kinase kinase 2	HGNC:1470	12q24.31
CAMKMT	Approved symbol	CAMKMT	calmodulin-lysine N-methyltransferase	HGNC:26276	2p21
CAMLG	Approved symbol	CAMLG	calcium modulating ligand	HGNC:1471	5q31.1
CAMSAP1	Approved symbol	CAMSAP1	calmodulin regulated spectrin associated protein 1	HGNC:19946	9q34.3
CAMSAP2	Approved symbol	CAMSAP2	calmodulin regulated spectrin associated protein family member 2	HGNC:29188	1q32.1
CAMTA1	Approved symbol	CAMTA1	calmodulin binding transcription activator 1	HGNC:18806	1p36.31-p36.23
CAMTA2	Approved symbol	CAMTA2	calmodulin binding transcription activator 2	HGNC:18807	17p13.2
CAND1	Approved symbol	CAND1	cullin associated and neddylation dissociated 1	HGNC:30688	12q14.3-q15
CAND2	Approved symbol	CAND2	cullin associated and neddylation dissociated 2 (putative)	HGNC:30689	3p25.2
CANT1	Approved symbol	CANT1	calcium activated nucleotidase 1	HGNC:19721	17q25.3
CANX	Approved symbol	CANX	calnexin	HGNC:1473	5q35.3
CAP1	Approved symbol	CAP1	cyclase associated actin cytoskeleton regulatory protein 1	HGNC:20040	1p34.2
CAP2	Approved symbol	CAP2	cyclase associated actin cytoskeleton regulatory protein 2	HGNC:20039	6p22.3
CAP2	Synonyms	SERPINB8	serpin family B member 8	HGNC:8952	18q22.1
CAPG	Approved symbol	CAPG	capping actin protein, gelsolin like	HGNC:1474	2p11.2
CAPN1	Approved symbol	CAPN1	calpain 1	HGNC:1476	11q13.1
CAPN10	Approved symbol	CAPN10	calpain 10	HGNC:1477	2q37.3
CAPN15	Approved symbol	CAPN15	calpain 15	HGNC:11182	16p13.3
CAPN2	Approved symbol	CAPN2	calpain 2	HGNC:1479	1q41
CAPN3	Approved symbol	CAPN3	calpain 3	HGNC:1480	15q15.1
CAPN5	Approved symbol	CAPN5	calpain 5	HGNC:1482	11q13.5
CAPN7	Approved symbol	CAPN7	calpain 7	HGNC:1484	3p25.1
CAPNS1	Approved symbol	CAPNS1	calpain small subunit 1	HGNC:1481	19q13.12
CAPRIN1	Approved symbol	CAPRIN1	cell cycle associated protein 1	HGNC:6743	11p13
CAPRIN2	Approved symbol	CAPRIN2	caprin family member 2	HGNC:21259	12p11.21
CAPS	Approved symbol	CAPS	calcyphosine	HGNC:1487	19p13.3
CAPS	Synonyms	CADPS	calcium dependent secretion activator	HGNC:1426	3p14.2
CAPZA1	Approved symbol	CAPZA1	capping actin protein of muscle Z-line alpha subunit 1	HGNC:1488	1p13.2
CAPZA2	Approved symbol	CAPZA2	capping actin protein of muscle Z-line alpha subunit 2	HGNC:1490	7q31.2
CAPZB	Approved symbol	CAPZB	capping actin protein of muscle Z-line beta subunit	HGNC:1491	1p36.13
CARD10	Approved symbol	CARD10	caspase recruitment domain family member 10	HGNC:16422	22q13.1
CARD14	Approved symbol	CARD14	caspase recruitment domain family member 14	HGNC:16446	17q25.3
CARD16	Approved symbol	CARD16	caspase recruitment domain family member 16	HGNC:33701	11q22.3
CARD19	Approved symbol	CARD19	caspase recruitment domain family member 19	HGNC:28148	9q22.31
CARD6	Approved symbol	CARD6	caspase recruitment domain family member 6	HGNC:16394	5p13.1
CARD8	Approved symbol	CARD8	caspase recruitment domain family member 8	HGNC:17057	19q13.33
CARD8-AS1	Approved symbol	CARD8-AS1	CARD8 antisense RNA 1	HGNC:51408	19q13.33
CARD9	Approved symbol	CARD9	caspase recruitment domain family member 9	HGNC:16391	9q34.3
CARF	Approved symbol	CARF	calcium responsive transcription factor	HGNC:14435	2q33.2
CARF	Synonyms	CARF	calcium responsive transcription factor	HGNC:14435	2q33.2
CARF	Synonyms	CDKN2AIP	CDKN2A interacting protein	HGNC:24325	4q35.1
CARHSP1	Approved symbol	CARHSP1	calcium regulated heat stable protein 1	HGNC:17150	16p13.2
CARM1	Approved symbol	CARM1	coactivator associated arginine methyltransferase 1	HGNC:23393	19p13.2
CARMN	Approved symbol	CARMN	cardiac mesoderm enhancer-associated non-coding RNA	HGNC:42872	5q32
CARNMT1	Approved symbol	CARNMT1	carnosine N-methyltransferase 1	HGNC:23435	9q21.13
CARS	Approved symbol	CARS	cysteinyl-tRNA synthetase	HGNC:1493	11p15.4
CARS2	Approved symbol	CARS2	cysteinyl-tRNA synthetase 2, mitochondrial	HGNC:25695	13q34
CASC15	Approved symbol	CASC15	cancer susceptibility 15 (non-protein coding)	HGNC:28245	6p22.3
CASC2	Approved symbol	CASC2	cancer susceptibility 2 (non-protein coding)	HGNC:22933	10q26.11
CASC3	Approved symbol	CASC3	cancer susceptibility 3	HGNC:17040	17q21.1
CASC4	Approved symbol	CASC4	cancer susceptibility 4	HGNC:24892	15q15.3
CASC5	Previous symbol	KNL1	kinetochore scaffold 1	HGNC:24054	15q15.1
CASD1	Approved symbol	CASD1	CAS1 domain containing 1	HGNC:16014	7q21.3
CASK	Approved symbol	CASK	calcium/calmodulin dependent serine protein kinase	HGNC:1497	Xp11.4
CASKIN1	Approved symbol	CASKIN1	CASK interacting protein 1	HGNC:20879	16p13.3
CASKIN2	Approved symbol	CASKIN2	CASK interacting protein 2	HGNC:18200	17q25.1
CASP1	Approved symbol	CASP1	caspase 1	HGNC:1499	11q22.3
CASP10	Approved symbol	CASP10	caspase 10	HGNC:1500	2q33.1
CASP2	Approved symbol	CASP2	caspase 2	HGNC:1503	7q34
CASP3	Approved symbol	CASP3	caspase 3	HGNC:1504	4q35.1
CASP4	Approved symbol	CASP4	caspase 4	HGNC:1505	11q22.3
CASP6	Approved symbol	CASP6	caspase 6	HGNC:1507	4q25
CASP7	Approved symbol	CASP7	caspase 7	HGNC:1508	10q25.3
CASP8	Approved symbol	CASP8	caspase 8	HGNC:1509	2q33.1
CASP8AP2	Approved symbol	CASP8AP2	caspase 8 associated protein 2	HGNC:1510	6q15
CASP9	Approved symbol	CASP9	caspase 9	HGNC:1511	1p36.21
CAST	Approved symbol	CAST	calpastatin	HGNC:1515	5q15
CAST	Synonyms	CD3EAP	CD3e molecule associated protein	HGNC:24219	19q13.32
CAST	Synonyms	ERC2	ELKS/RAB6-interacting/CAST family member 2	HGNC:31922	3p14.3
CAT	Approved symbol	CAT	catalase	HGNC:1516	11p13
CAV1	Approved symbol	CAV1	caveolin 1	HGNC:1527	7q31.2
CAV2	Approved symbol	CAV2	caveolin 2	HGNC:1528	7q31.2
CBARP	Approved symbol	CBARP	CACN beta subunit associated regulatory protein	HGNC:28617	19p13.3
CBFA2T2	Approved symbol	CBFA2T2	CBFA2/RUNX1 translocation partner 2	HGNC:1536	20q11.21-q11.22
CBFB	Approved symbol	CBFB	core-binding factor beta subunit	HGNC:1539	16q22.1
CBL	Approved symbol	CBL	Cbl proto-oncogene	HGNC:1541	11q23.3
CBLB	Approved symbol	CBLB	Cbl proto-oncogene B	HGNC:1542	3q13.11
CBLB	Synonyms	MMAB	methylmalonic aciduria (cobalamin deficiency) cblB type	HGNC:19331	12q24.11
CBLL1	Approved symbol	CBLL1	Cbl proto-oncogene like 1	HGNC:21225	7q22.3
CBLN3	Approved symbol	CBLN3	cerebellin 3 precursor	HGNC:20146	14q12
CBR1	Approved symbol	CBR1	carbonyl reductase 1	HGNC:1548	21q22.12
CBR3	Approved symbol	CBR3	carbonyl reductase 3	HGNC:1549	21q22.12
CBR4	Approved symbol	CBR4	carbonyl reductase 4	HGNC:25891	4q32.3
CBS	Approved symbol	CBS	cystathionine-beta-synthase	HGNC:1550	21q22.3
CBWD1	Approved symbol	CBWD1	COBW domain containing 1	HGNC:17134	9p24.3
CBWD2	Approved symbol	CBWD2	COBW domain containing 2	HGNC:17907	2q14.1
CBWD3	Approved symbol	CBWD3	COBW domain containing 3	HGNC:18519	9q21.11
CBX1	Approved symbol	CBX1	chromobox 1	HGNC:1551	17q21.32
CBX3	Approved symbol	CBX3	chromobox 3	HGNC:1553	7p15.2
CBX4	Approved symbol	CBX4	chromobox 4	HGNC:1554	17q25.3
CBX5	Approved symbol	CBX5	chromobox 5	HGNC:1555	12q13.13
CBX6	Approved symbol	CBX6	chromobox 6	HGNC:1556	22q13.1
CBX7	Approved symbol	CBX7	chromobox 7	HGNC:1557	22q13.1
CBX8	Approved symbol	CBX8	chromobox 8	HGNC:15962	17q25.3
CBY1	Approved symbol	CBY1	chibby family member 1, beta catenin antagonist	HGNC:1307	22q13.1
CC2D1A	Approved symbol	CC2D1A	coiled-coil and C2 domain containing 1A	HGNC:30237	19p13.12
CC2D1B	Approved symbol	CC2D1B	coiled-coil and C2 domain containing 1B	HGNC:29386	1p32.3
CC2D2A	Approved symbol	CC2D2A	coiled-coil and C2 domain containing 2A	HGNC:29253	4p15.32
CCAR1	Approved symbol	CCAR1	cell division cycle and apoptosis regulator 1	HGNC:24236	10q21.3
CCAR2	Approved symbol	CCAR2	cell cycle and apoptosis regulator 2	HGNC:23360	8p21.3
CCBE1	Approved symbol	CCBE1	collagen and calcium binding EGF domains 1	HGNC:29426	18q21.32
CCBL1	Previous symbol	KYAT1	kynurenine aminotransferase 1	HGNC:1564	9q34.11
CCBL2	Previous symbol	KYAT3	kynurenine aminotransferase 3	HGNC:33238	1p22.2
CCDC102A	Approved symbol	CCDC102A	coiled-coil domain containing 102A	HGNC:28097	16q21
CCDC103	Approved symbol	CCDC103	coiled-coil domain containing 103	HGNC:32700	17q21.31
CCDC106	Approved symbol	CCDC106	coiled-coil domain containing 106	HGNC:30181	19q13.42
CCDC107	Approved symbol	CCDC107	coiled-coil domain containing 107	HGNC:28465	9p13.3
CCDC109B	Previous symbol	MCUB	mitochondrial calcium uniporter dominant negative beta subunit	HGNC:26076	4q25
CCDC110	Approved symbol	CCDC110	coiled-coil domain containing 110	HGNC:28504	4q35.1
CCDC112	Approved symbol	CCDC112	coiled-coil domain containing 112	HGNC:28599	5q22.3
CCDC113	Approved symbol	CCDC113	coiled-coil domain containing 113	HGNC:25002	16q21
CCDC115	Approved symbol	CCDC115	coiled-coil domain containing 115	HGNC:28178	2q21.1
CCDC117	Approved symbol	CCDC117	coiled-coil domain containing 117	HGNC:26599	22q12.1
CCDC12	Approved symbol	CCDC12	coiled-coil domain containing 12	HGNC:28332	3p21.31
CCDC120	Approved symbol	CCDC120	coiled-coil domain containing 120	HGNC:28910	Xp11.23
CCDC122	Approved symbol	CCDC122	coiled-coil domain containing 122	HGNC:26478	13q14.11
CCDC124	Approved symbol	CCDC124	coiled-coil domain containing 124	HGNC:25171	19p13.11
CCDC125	Approved symbol	CCDC125	coiled-coil domain containing 125	HGNC:28924	5q13.2
CCDC126	Approved symbol	CCDC126	coiled-coil domain containing 126	HGNC:22398	7p15.3
CCDC127	Approved symbol	CCDC127	coiled-coil domain containing 127	HGNC:30520	5p15.33
CCDC130	Approved symbol	CCDC130	coiled-coil domain containing 130	HGNC:28118	19p13.13
CCDC134	Approved symbol	CCDC134	coiled-coil domain containing 134	HGNC:26185	22q13.2
CCDC136	Approved symbol	CCDC136	coiled-coil domain containing 136	HGNC:22225	7q32.1
CCDC137	Approved symbol	CCDC137	coiled-coil domain containing 137	HGNC:33451	17q25.3
CCDC138	Approved symbol	CCDC138	coiled-coil domain containing 138	HGNC:26531	2q13
CCDC14	Approved symbol	CCDC14	coiled-coil domain containing 14	HGNC:25766	3q21.1
CCDC142	Approved symbol	CCDC142	coiled-coil domain containing 142	HGNC:25889	2p13.1
CCDC144A	Approved symbol	CCDC144A	coiled-coil domain containing 144A	HGNC:29072	17p11.2
CCDC146	Approved symbol	CCDC146	coiled-coil domain containing 146	HGNC:29296	7q11.23
CCDC149	Approved symbol	CCDC149	coiled-coil domain containing 149	HGNC:25405	4p15.2
CCDC15	Approved symbol	CCDC15	coiled-coil domain containing 15	HGNC:25798	11q24.2
CCDC157	Approved symbol	CCDC157	coiled-coil domain containing 157	HGNC:33854	22q12.2
CCDC158	Approved symbol	CCDC158	coiled-coil domain containing 158	HGNC:26374	4q21.1
CCDC159	Approved symbol	CCDC159	coiled-coil domain containing 159	HGNC:26996	19p13.2
CCDC167	Approved symbol	CCDC167	coiled-coil domain containing 167	HGNC:21239	6p21.2
CCDC170	Approved symbol	CCDC170	coiled-coil domain containing 170	HGNC:21177	6q25.1
CCDC171	Approved symbol	CCDC171	coiled-coil domain containing 171	HGNC:29828	9p22.3
CCDC174	Approved symbol	CCDC174	coiled-coil domain containing 174	HGNC:28033	3p25.1
CCDC18	Approved symbol	CCDC18	coiled-coil domain containing 18	HGNC:30370	1p22.1
CCDC186	Approved symbol	CCDC186	coiled-coil domain containing 186	HGNC:24349	10q25.3
CCDC188	Approved symbol	CCDC188	coiled-coil domain containing 188	HGNC:51899	22q11.21
CCDC18-AS1	Approved symbol	CCDC18-AS1	CCDC18 antisense RNA 1	HGNC:52262	1p22.1
CCDC191	Approved symbol	CCDC191	coiled-coil domain containing 191	HGNC:29272	3q13.31
CCDC22	Approved symbol	CCDC22	coiled-coil domain containing 22	HGNC:28909	Xp11.23
CCDC24	Approved symbol	CCDC24	coiled-coil domain containing 24	HGNC:28688	1p34.1
CCDC25	Approved symbol	CCDC25	coiled-coil domain containing 25	HGNC:25591	8p21.1
CCDC28A	Approved symbol	CCDC28A	coiled-coil domain containing 28A	HGNC:21098	6q24.1
CCDC28B	Approved symbol	CCDC28B	coiled-coil domain containing 28B	HGNC:28163	1p35.2
CCDC34	Approved symbol	CCDC34	coiled-coil domain containing 34	HGNC:25079	11p14.1
CCDC36	Approved symbol	CCDC36	coiled-coil domain containing 36	HGNC:27945	3p21.31
CCDC39	Approved symbol	CCDC39	coiled-coil domain containing 39	HGNC:25244	3q26.33
CCDC40	Approved symbol	CCDC40	coiled-coil domain containing 40	HGNC:26090	17q25.3
CCDC43	Approved symbol	CCDC43	coiled-coil domain containing 43	HGNC:26472	17q21.31
CCDC47	Approved symbol	CCDC47	coiled-coil domain containing 47	HGNC:24856	17q23.3
CCDC50	Approved symbol	CCDC50	coiled-coil domain containing 50	HGNC:18111	3q28
CCDC51	Approved symbol	CCDC51	coiled-coil domain containing 51	HGNC:25714	3p21.31
CCDC53	Previous symbol	WASHC3	WASH complex subunit 3	HGNC:24256	12q23.2
CCDC57	Approved symbol	CCDC57	coiled-coil domain containing 57	HGNC:27564	17q25.3
CCDC58	Approved symbol	CCDC58	coiled-coil domain containing 58	HGNC:31136	3q21.1
CCDC59	Approved symbol	CCDC59	coiled-coil domain containing 59	HGNC:25005	12q21.31
CCDC6	Approved symbol	CCDC6	coiled-coil domain containing 6	HGNC:18782	10q21.2
CCDC61	Approved symbol	CCDC61	coiled-coil domain containing 61	HGNC:33629	19q13.32
CCDC64B	Previous symbol	BICDL2	BICD family like cargo adaptor 2	HGNC:33584	16p13.3
CCDC66	Approved symbol	CCDC66	coiled-coil domain containing 66	HGNC:27709	3p14.3
CCDC68	Approved symbol	CCDC68	coiled-coil domain containing 68	HGNC:24350	18q21.2
CCDC69	Approved symbol	CCDC69	coiled-coil domain containing 69	HGNC:24487	5q33.1
CCDC71	Approved symbol	CCDC71	coiled-coil domain containing 71	HGNC:25760	3p21.31
CCDC71L	Approved symbol	CCDC71L	coiled-coil domain containing 71 like	HGNC:26685	7q22.3
CCDC74A	Approved symbol	CCDC74A	coiled-coil domain containing 74A	HGNC:25197	2q21.1
CCDC77	Approved symbol	CCDC77	coiled-coil domain containing 77	HGNC:28203	12p13.33
CCDC8	Approved symbol	CCDC8	coiled-coil domain containing 8	HGNC:25367	19q13.32
CCDC80	Approved symbol	CCDC80	coiled-coil domain containing 80	HGNC:30649	3q13.2
CCDC82	Approved symbol	CCDC82	coiled-coil domain containing 82	HGNC:26282	11q21
CCDC84	Approved symbol	CCDC84	coiled-coil domain containing 84	HGNC:30460	11q23.3
CCDC85A	Approved symbol	CCDC85A	coiled-coil domain containing 85A	HGNC:29400	2p16.1
CCDC85B	Approved symbol	CCDC85B	coiled-coil domain containing 85B	HGNC:24926	11q13.1
CCDC85C	Approved symbol	CCDC85C	coiled-coil domain containing 85C	HGNC:35459	14q32.2
CCDC86	Approved symbol	CCDC86	coiled-coil domain containing 86	HGNC:28359	11q12.2
CCDC88A	Approved symbol	CCDC88A	coiled-coil domain containing 88A	HGNC:25523	2p16.1
CCDC89	Approved symbol	CCDC89	coiled-coil domain containing 89	HGNC:26762	11q14.1
CCDC9	Approved symbol	CCDC9	coiled-coil domain containing 9	HGNC:24560	19q13.32
CCDC90B	Approved symbol	CCDC90B	coiled-coil domain containing 90B	HGNC:28108	11q14.1
CCDC91	Approved symbol	CCDC91	coiled-coil domain containing 91	HGNC:24855	12p11.22
CCDC92	Approved symbol	CCDC92	coiled-coil domain containing 92	HGNC:29563	12q24.31
CCDC93	Approved symbol	CCDC93	coiled-coil domain containing 93	HGNC:25611	2q14.1
CCDC94	Approved symbol	CCDC94	coiled-coil domain containing 94	HGNC:25518	19p13.3
CCDC96	Approved symbol	CCDC96	coiled-coil domain containing 96	HGNC:26900	4p16.1
CCDC97	Approved symbol	CCDC97	coiled-coil domain containing 97	HGNC:28289	19q13.2
CCIN	Approved symbol	CCIN	calicin	HGNC:1568	9p13.3
CCL2	Approved symbol	CCL2	C-C motif chemokine ligand 2	HGNC:10618	17q12
CCL20	Approved symbol	CCL20	C-C motif chemokine ligand 20	HGNC:10619	2q36.3
CCL26	Approved symbol	CCL26	C-C motif chemokine ligand 26	HGNC:10625	7q11.23
CCL28	Approved symbol	CCL28	C-C motif chemokine ligand 28	HGNC:17700	5p12
CCL3	Approved symbol	CCL3	C-C motif chemokine ligand 3	HGNC:10627	17q12
CCL5	Approved symbol	CCL5	C-C motif chemokine ligand 5	HGNC:10632	17q12
CCL7	Approved symbol	CCL7	C-C motif chemokine ligand 7	HGNC:10634	17q12
CCL8	Approved symbol	CCL8	C-C motif chemokine ligand 8	HGNC:10635	17q12
CCM2	Approved symbol	CCM2	CCM2 scaffolding protein	HGNC:21708	7p13
CCNA2	Approved symbol	CCNA2	cyclin A2	HGNC:1578	4q27
CCNB1	Approved symbol	CCNB1	cyclin B1	HGNC:1579	5q13.2
CCNB1IP1	Approved symbol	CCNB1IP1	cyclin B1 interacting protein 1	HGNC:19437	14q11.2
CCNB2	Approved symbol	CCNB2	cyclin B2	HGNC:1580	15q22.2
CCNC	Approved symbol	CCNC	cyclin C	HGNC:1581	6q16.2
CCND1	Approved symbol	CCND1	cyclin D1	HGNC:1582	11q13.3
CCND2	Approved symbol	CCND2	cyclin D2	HGNC:1583	12p13.32
CCND3	Approved symbol	CCND3	cyclin D3	HGNC:1585	6p21.1
CCNDBP1	Approved symbol	CCNDBP1	cyclin D1 binding protein 1	HGNC:1587	15q15.2
CCNE1	Approved symbol	CCNE1	cyclin E1	HGNC:1589	19q12
CCNE2	Approved symbol	CCNE2	cyclin E2	HGNC:1590	8q22.1
CCNF	Approved symbol	CCNF	cyclin F	HGNC:1591	16p13.3
CCNG1	Approved symbol	CCNG1	cyclin G1	HGNC:1592	5q34
CCNG2	Approved symbol	CCNG2	cyclin G2	HGNC:1593	4q21.1
CCNH	Approved symbol	CCNH	cyclin H	HGNC:1594	5q14.3
CCNI	Approved symbol	CCNI	cyclin I	HGNC:1595	4q21.1
CCNJ	Approved symbol	CCNJ	cyclin J	HGNC:23434	10q24.1
CCNJL	Approved symbol	CCNJL	cyclin J like	HGNC:25876	5q33.3
CCNK	Approved symbol	CCNK	cyclin K	HGNC:1596	14q32.2
CCNL1	Approved symbol	CCNL1	cyclin L1	HGNC:20569	3q25.31
CCNL1	Previous symbol	MCM2	minichromosome maintenance complex component 2	HGNC:6944	3q21.3
CCNL2	Approved symbol	CCNL2	cyclin L2	HGNC:20570	1p36.33
CCNO	Approved symbol	CCNO	cyclin O	HGNC:18576	5q11.2
CCNT1	Approved symbol	CCNT1	cyclin T1	HGNC:1599	12q13.11-q13.12
CCNT2	Approved symbol	CCNT2	cyclin T2	HGNC:1600	2q21.3
CCNY	Approved symbol	CCNY	cyclin Y	HGNC:23354	10p11.21
CCNYL1	Approved symbol	CCNYL1	cyclin Y like 1	HGNC:26868	2q33.3
CCP110	Approved symbol	CCP110	centriolar coiled-coil protein 110	HGNC:24342	16p12.3
CCPG1	Approved symbol	CCPG1	cell cycle progression 1	HGNC:24227	15q21.3
CCR1	Approved symbol	CCR1	C-C motif chemokine receptor 1	HGNC:1602	3p21.31
CCR7	Approved symbol	CCR7	C-C motif chemokine receptor 7	HGNC:1608	17q21.2
CCS	Approved symbol	CCS	copper chaperone for superoxide dismutase	HGNC:1613	11q13.2
CCSAP	Approved symbol	CCSAP	centriole, cilia and spindle associated protein	HGNC:29578	1q42.13
CCSER2	Approved symbol	CCSER2	coiled-coil serine rich protein 2	HGNC:29197	10q23.1
CCT2	Approved symbol	CCT2	chaperonin containing TCP1 subunit 2	HGNC:1615	12q15
CCT3	Approved symbol	CCT3	chaperonin containing TCP1 subunit 3	HGNC:1616	1q22
CCT4	Approved symbol	CCT4	chaperonin containing TCP1 subunit 4	HGNC:1617	2p15
CCT5	Approved symbol	CCT5	chaperonin containing TCP1 subunit 5	HGNC:1618	5p15.2
CCT6A	Approved symbol	CCT6A	chaperonin containing TCP1 subunit 6A	HGNC:1620	7p11.2
CCT6B	Approved symbol	CCT6B	chaperonin containing TCP1 subunit 6B	HGNC:1621	17q12
CCT6P1	Approved symbol	CCT6P1	chaperonin containing TCP1 subunit 6 pseudogene 1	HGNC:33094	7q11.21
CCT6P3	Approved symbol	CCT6P3	chaperonin containing TCP1 subunit 6 pseudogene 3	HGNC:35137	7q11.21
CCT7	Approved symbol	CCT7	chaperonin containing TCP1 subunit 7	HGNC:1622	2p13.2
CCT8	Approved symbol	CCT8	chaperonin containing TCP1 subunit 8	HGNC:1623	21q21.3
CCZ1	Approved symbol	CCZ1	CCZ1 homolog, vacuolar protein trafficking and biogenesis associated	HGNC:21691	7p22.1
CCZ1B	Approved symbol	CCZ1B	CCZ1 homolog B, vacuolar protein trafficking and biogenesis associated	HGNC:21717	7p22.1
CD109	Approved symbol	CD109	CD109 molecule	HGNC:21685	6q13
CD14	Approved symbol	CD14	CD14 molecule	HGNC:1628	5q31.3
CD151	Approved symbol	CD151	CD151 molecule (Raph blood group)	HGNC:1630	11p15.5
CD163	Approved symbol	CD163	CD163 molecule	HGNC:1631	12p13.31
CD163L1	Approved symbol	CD163L1	CD163 molecule like 1	HGNC:30375	12p13.31
CD164	Approved symbol	CD164	CD164 molecule	HGNC:1632	6q21
CD200	Approved symbol	CD200	CD200 molecule	HGNC:7203	3q13.2
CD24	Approved symbol	CD24	CD24 molecule	HGNC:1645	6q21
CD247	Approved symbol	CD247	CD247 molecule	HGNC:1677	1q24.2
CD248	Approved symbol	CD248	CD248 molecule	HGNC:18219	11q13.2
CD274	Approved symbol	CD274	CD274 molecule	HGNC:17635	9p24.1
CD276	Approved symbol	CD276	CD276 molecule	HGNC:19137	15q24.1
CD27-AS1	Approved symbol	CD27-AS1	CD27 antisense RNA 1	HGNC:43896	12p13.31
CD2AP	Approved symbol	CD2AP	CD2 associated protein	HGNC:14258	6p12.3
CD2BP2	Approved symbol	CD2BP2	CD2 cytoplasmic tail binding protein 2	HGNC:1656	16p11.2
CD302	Approved symbol	CD302	CD302 molecule	HGNC:30843	2q24.2
CD320	Approved symbol	CD320	CD320 molecule	HGNC:16692	19p13.2
CD38	Approved symbol	CD38	CD38 molecule	HGNC:1667	4p15.32
CD3EAP	Approved symbol	CD3EAP	CD3e molecule associated protein	HGNC:24219	19q13.32
CD4	Approved symbol	CD4	CD4 molecule	HGNC:1678	12p13.31
CD40	Approved symbol	CD40	CD40 molecule	HGNC:11919	20q13.12
CD44	Approved symbol	CD44	CD44 molecule (Indian blood group)	HGNC:1681	11p13
CD46	Approved symbol	CD46	CD46 molecule	HGNC:6953	1q32.2
CD47	Approved symbol	CD47	CD47 molecule	HGNC:1682	3q13.12
CD53	Approved symbol	CD53	CD53 molecule	HGNC:1686	1p13.3
CD55	Approved symbol	CD55	CD55 molecule (Cromer blood group)	HGNC:2665	1q32.2
CD58	Approved symbol	CD58	CD58 molecule	HGNC:1688	1p13.1
CD59	Approved symbol	CD59	CD59 molecule (CD59 blood group)	HGNC:1689	11p13
CD63	Approved symbol	CD63	CD63 molecule	HGNC:1692	12q13.2
CD68	Approved symbol	CD68	CD68 molecule	HGNC:1693	17p13.1
CD74	Approved symbol	CD74	CD74 molecule	HGNC:1697	5q33.1
CD81	Approved symbol	CD81	CD81 molecule	HGNC:1701	11p15.5
CD82	Approved symbol	CD82	CD82 molecule	HGNC:6210	11p11.2
CD83	Approved symbol	CD83	CD83 molecule	HGNC:1703	6p23
CD9	Approved symbol	CD9	CD9 molecule	HGNC:1709	12p13.31
CD96	Approved symbol	CD96	CD96 molecule	HGNC:16892	3q13.13-q13.2
CD99	Approved symbol	CD99	CD99 molecule (Xg blood group)	HGNC:7082	Xp22.32 and Yp11.3
CD99L2	Approved symbol	CD99L2	CD99 molecule like 2	HGNC:18237	Xq28
CDA	Approved symbol	CDA	cytidine deaminase	HGNC:1712	1p36.12
CDADC1	Approved symbol	CDADC1	cytidine and dCMP deaminase domain containing 1	HGNC:20299	13q14.2
CDAN1	Approved symbol	CDAN1	codanin 1	HGNC:1713	15q15.2
CDC123	Approved symbol	CDC123	cell division cycle 123	HGNC:16827	10p14-p13
CDC14A	Approved symbol	CDC14A	cell division cycle 14A	HGNC:1718	1p21.2
CDC14B	Approved symbol	CDC14B	cell division cycle 14B	HGNC:1719	9q22.32-q22.33
CDC16	Approved symbol	CDC16	cell division cycle 16	HGNC:1720	13q34
CDC20	Approved symbol	CDC20	cell division cycle 20	HGNC:1723	1p34.2
CDC23	Approved symbol	CDC23	cell division cycle 23	HGNC:1724	5q31.2
CDC25A	Approved symbol	CDC25A	cell division cycle 25A	HGNC:1725	3p21.31
CDC25B	Approved symbol	CDC25B	cell division cycle 25B	HGNC:1726	20p13
CDC26	Approved symbol	CDC26	cell division cycle 26	HGNC:17839	9q32
CDC27	Approved symbol	CDC27	cell division cycle 27	HGNC:1728	17q21.32
CDC34	Approved symbol	CDC34	cell division cycle 34	HGNC:1734	19p13.3
CDC37	Approved symbol	CDC37	cell division cycle 37	HGNC:1735	19p13.2
CDC37L1	Approved symbol	CDC37L1	cell division cycle 37 like 1	HGNC:17179	9p24.1
CDC40	Approved symbol	CDC40	cell division cycle 40	HGNC:17350	6q21
CDC42	Approved symbol	CDC42	cell division cycle 42	HGNC:1736	1p36.12
CDC42BPA	Approved symbol	CDC42BPA	CDC42 binding protein kinase alpha	HGNC:1737	1q42.13
CDC42BPB	Approved symbol	CDC42BPB	CDC42 binding protein kinase beta	HGNC:1738	14q32.32
CDC42EP1	Approved symbol	CDC42EP1	CDC42 effector protein 1	HGNC:17014	22q13.1
CDC42EP2	Approved symbol	CDC42EP2	CDC42 effector protein 2	HGNC:16263	11q13.1
CDC42EP3	Approved symbol	CDC42EP3	CDC42 effector protein 3	HGNC:16943	2p22.2
CDC42EP4	Approved symbol	CDC42EP4	CDC42 effector protein 4	HGNC:17147	17q25.1
CDC42EP5	Approved symbol	CDC42EP5	CDC42 effector protein 5	HGNC:17408	19q13.42
CDC42SE1	Approved symbol	CDC42SE1	CDC42 small effector 1	HGNC:17719	1q21.3
CDC42SE2	Approved symbol	CDC42SE2	CDC42 small effector 2	HGNC:18547	5q31.1
CDC45	Approved symbol	CDC45	cell division cycle 45	HGNC:1739	22q11.21
CDC5L	Approved symbol	CDC5L	cell division cycle 5 like	HGNC:1743	6p21.1
CDC6	Approved symbol	CDC6	cell division cycle 6	HGNC:1744	17q21.2
CDC7	Approved symbol	CDC7	cell division cycle 7	HGNC:1745	1p22.1
CDC73	Approved symbol	CDC73	cell division cycle 73	HGNC:16783	1q31.2
CDCA2	Approved symbol	CDCA2	cell division cycle associated 2	HGNC:14623	8p21.2
CDCA4	Approved symbol	CDCA4	cell division cycle associated 4	HGNC:14625	14q32.33
CDCA5	Approved symbol	CDCA5	cell division cycle associated 5	HGNC:14626	11q13.1
CDCA7L	Approved symbol	CDCA7L	cell division cycle associated 7 like	HGNC:30777	7p15.3
CDCA8	Approved symbol	CDCA8	cell division cycle associated 8	HGNC:14629	1p34.3
CDCP1	Approved symbol	CDCP1	CUB domain containing protein 1	HGNC:24357	3p21.31
CDH11	Approved symbol	CDH11	cadherin 11	HGNC:1750	16q21
CDH13	Approved symbol	CDH13	cadherin 13	HGNC:1753	16q23.3
CDH15	Approved symbol	CDH15	cadherin 15	HGNC:1754	16q24.3
CDH2	Approved symbol	CDH2	cadherin 2	HGNC:1759	18q12.1
CDH24	Approved symbol	CDH24	cadherin 24	HGNC:14265	14q11.2
CDH4	Approved symbol	CDH4	cadherin 4	HGNC:1763	20q13.33
CDH6	Approved symbol	CDH6	cadherin 6	HGNC:1765	5p13.3
CDIP1	Approved symbol	CDIP1	cell death inducing p53 target 1	HGNC:13234	16p13.3
CDIPT	Approved symbol	CDIPT	CDP-diacylglycerol--inositol 3-phosphatidyltransferase	HGNC:1769	16p11.2
CDK1	Approved symbol	CDK1	cyclin dependent kinase 1	HGNC:1722	10q21.2
CDK10	Approved symbol	CDK10	cyclin dependent kinase 10	HGNC:1770	16q24.3
CDK11A	Approved symbol	CDK11A	cyclin dependent kinase 11A	HGNC:1730	1p36.33
CDK11B	Approved symbol	CDK11B	cyclin dependent kinase 11B	HGNC:1729	1p36.33
CDK12	Approved symbol	CDK12	cyclin dependent kinase 12	HGNC:24224	17q12
CDK13	Approved symbol	CDK13	cyclin dependent kinase 13	HGNC:1733	7p14.1
CDK14	Approved symbol	CDK14	cyclin dependent kinase 14	HGNC:8883	7q21.13
CDK16	Approved symbol	CDK16	cyclin dependent kinase 16	HGNC:8749	Xp11.3
CDK17	Approved symbol	CDK17	cyclin dependent kinase 17	HGNC:8750	12q23.1
CDK18	Approved symbol	CDK18	cyclin dependent kinase 18	HGNC:8751	1q32.1
CDK19	Approved symbol	CDK19	cyclin dependent kinase 19	HGNC:19338	6q21
CDK2	Approved symbol	CDK2	cyclin dependent kinase 2	HGNC:1771	12q13.2
CDK20	Approved symbol	CDK20	cyclin dependent kinase 20	HGNC:21420	9q22.1
CDK2AP1	Approved symbol	CDK2AP1	cyclin dependent kinase 2 associated protein 1	HGNC:14002	12q24.31
CDK2AP2	Approved symbol	CDK2AP2	cyclin dependent kinase 2 associated protein 2	HGNC:30833	11q13.2
CDK3	Approved symbol	CDK3	cyclin dependent kinase 3	HGNC:1772	17q25.1
CDK4	Approved symbol	CDK4	cyclin dependent kinase 4	HGNC:1773	12q14.1
CDK5	Approved symbol	CDK5	cyclin dependent kinase 5	HGNC:1774	7q36.1
CDK5R1	Approved symbol	CDK5R1	cyclin dependent kinase 5 regulatory subunit 1	HGNC:1775	17q11.2
CDK5RAP1	Approved symbol	CDK5RAP1	CDK5 regulatory subunit associated protein 1	HGNC:15880	20q11.21
CDK5RAP2	Approved symbol	CDK5RAP2	CDK5 regulatory subunit associated protein 2	HGNC:18672	9q33.2
CDK5RAP3	Approved symbol	CDK5RAP3	CDK5 regulatory subunit associated protein 3	HGNC:18673	17q21.32
CDK6	Approved symbol	CDK6	cyclin dependent kinase 6	HGNC:1777	7q21.2
CDK7	Approved symbol	CDK7	cyclin dependent kinase 7	HGNC:1778	5q13.2
CDK8	Approved symbol	CDK8	cyclin dependent kinase 8	HGNC:1779	13q12.13
CDK9	Approved symbol	CDK9	cyclin dependent kinase 9	HGNC:1780	9q34.11
CDKAL1	Approved symbol	CDKAL1	CDK5 regulatory subunit associated protein 1 like 1	HGNC:21050	6p22.3
CDKL1	Approved symbol	CDKL1	cyclin dependent kinase like 1	HGNC:1781	14q21.3
CDKL3	Approved symbol	CDKL3	cyclin dependent kinase like 3	HGNC:15483	5q31.1
CDKL5	Approved symbol	CDKL5	cyclin dependent kinase like 5	HGNC:11411	Xp22.13
CDKN1A	Approved symbol	CDKN1A	cyclin dependent kinase inhibitor 1A	HGNC:1784	6p21.2
CDKN1B	Approved symbol	CDKN1B	cyclin dependent kinase inhibitor 1B	HGNC:1785	12p13.1
CDKN2A	Approved symbol	CDKN2A	cyclin dependent kinase inhibitor 2A	HGNC:1787	9p21.3
CDKN2AIP	Approved symbol	CDKN2AIP	CDKN2A interacting protein	HGNC:24325	4q35.1
CDKN2AIPNL	Approved symbol	CDKN2AIPNL	CDKN2A interacting protein N-terminal like	HGNC:30545	5q31.1
CDKN2B	Approved symbol	CDKN2B	cyclin dependent kinase inhibitor 2B	HGNC:1788	9p21.3
CDKN2C	Approved symbol	CDKN2C	cyclin dependent kinase inhibitor 2C	HGNC:1789	1p32.3
CDKN2D	Approved symbol	CDKN2D	cyclin dependent kinase inhibitor 2D	HGNC:1790	19p13.2
CDKN3	Approved symbol	CDKN3	cyclin dependent kinase inhibitor 3	HGNC:1791	14q22.2
CDO1	Approved symbol	CDO1	cysteine dioxygenase type 1	HGNC:1795	5q22.3
CDON	Approved symbol	CDON	cell adhesion associated, oncogene regulated	HGNC:17104	11q24.2
CDPF1	Approved symbol	CDPF1	cysteine rich DPF motif domain containing 1	HGNC:33710	22q13.31
CDR1	Approved symbol	CDR1	cerebellar degeneration related protein 1	HGNC:1798	Xq27.1
CDR2	Approved symbol	CDR2	cerebellar degeneration related protein 2	HGNC:1799	16p12.2
CDR2L	Approved symbol	CDR2L	cerebellar degeneration related protein 2 like	HGNC:29999	17q25.1
CDRT4	Approved symbol	CDRT4	CMT1A duplicated region transcript 4	HGNC:14383	17p12
CDS2	Approved symbol	CDS2	CDP-diacylglycerol synthase 2	HGNC:1801	20p12.3
CDT1	Approved symbol	CDT1	chromatin licensing and DNA replication factor 1	HGNC:24576	16q24.3
CDV3	Approved symbol	CDV3	CDV3 homolog	HGNC:26928	3q22.1
CDYL	Approved symbol	CDYL	chromodomain Y like	HGNC:1811	6p25.1
CDYL2	Approved symbol	CDYL2	chromodomain Y like 2	HGNC:23030	16q23.2
CEACAM1	Approved symbol	CEACAM1	carcinoembryonic antigen related cell adhesion molecule 1	HGNC:1814	19q13.2
CEACAM19	Approved symbol	CEACAM19	carcinoembryonic antigen related cell adhesion molecule 19	HGNC:31951	19q13.31
CEBPB	Approved symbol	CEBPB	CCAAT/enhancer binding protein beta	HGNC:1834	20q13.13
CEBPD	Approved symbol	CEBPD	CCAAT/enhancer binding protein delta	HGNC:1835	8q11.21
CEBPG	Approved symbol	CEBPG	CCAAT/enhancer binding protein gamma	HGNC:1837	19q13.11
CEBPZ	Approved symbol	CEBPZ	CCAAT/enhancer binding protein zeta	HGNC:24218	2p22.2
CEBPZOS	Approved symbol	CEBPZOS	CEBPZ opposite strand	HGNC:49288	2p22.2
CECR1	Previous symbol	ADA2	adenosine deaminase 2	HGNC:1839	22q11.1
CECR5	Previous symbol	HDHD5	haloacid dehalogenase like hydrolase domain containing 5	HGNC:1843	22q11.1
CECR7	Approved symbol	CECR7	cat eye syndrome chromosome region, candidate 7 (non-protein coding)	HGNC:1845	22q11.1
CELF1	Approved symbol	CELF1	CUGBP Elav-like family member 1	HGNC:2549	11p11.2
CELF2	Approved symbol	CELF2	CUGBP Elav-like family member 2	HGNC:2550	10p14
CELSR1	Approved symbol	CELSR1	cadherin EGF LAG seven-pass G-type receptor 1	HGNC:1850	22q13.31
CELSR2	Approved symbol	CELSR2	cadherin EGF LAG seven-pass G-type receptor 2	HGNC:3231	1p13.3
CELSR3	Approved symbol	CELSR3	cadherin EGF LAG seven-pass G-type receptor 3	HGNC:3230	3p21.31
CEMIP	Approved symbol	CEMIP	cell migration inducing hyaluronan binding protein	HGNC:29213	15q25.1
CEMP1	Approved symbol	CEMP1	cementum protein 1	HGNC:32553	16p13.3
CENPB	Approved symbol	CENPB	centromere protein B	HGNC:1852	20p13
CENPBD1	Approved symbol	CENPBD1	CENPB DNA-binding domain containing 1	HGNC:28272	16q24.3
CENPBD1P1	Approved symbol	CENPBD1P1	CENPB DNA-binding domains containing 1 pseudogene 1	HGNC:28421	19q13.43
CENPC	Approved symbol	CENPC	centromere protein C	HGNC:1854	4q13.2
CENPC	Previous symbol	CENPCP1	centromere protein C pseudogene 1	HGNC:1855	12q21.33
CENPE	Approved symbol	CENPE	centromere protein E	HGNC:1856	4q24
CENPF	Approved symbol	CENPF	centromere protein F	HGNC:1857	1q41
CENPH	Approved symbol	CENPH	centromere protein H	HGNC:17268	5q13.2
CENPJ	Approved symbol	CENPJ	centromere protein J	HGNC:17272	13q12.12-q12.13
CENPK	Approved symbol	CENPK	centromere protein K	HGNC:29479	5q12.3
CENPL	Approved symbol	CENPL	centromere protein L	HGNC:17879	1q25.1
CENPN	Approved symbol	CENPN	centromere protein N	HGNC:30873	16q23.2
CENPO	Approved symbol	CENPO	centromere protein O	HGNC:28152	2p23.3
CENPQ	Approved symbol	CENPQ	centromere protein Q	HGNC:21347	6p12.3
CENPT	Approved symbol	CENPT	centromere protein T	HGNC:25787	16q22.1
CENPU	Approved symbol	CENPU	centromere protein U	HGNC:21348	4q35.1
CENPV	Approved symbol	CENPV	centromere protein V	HGNC:29920	17p11.2
CENPW	Approved symbol	CENPW	centromere protein W	HGNC:21488	6q22.32
CEP104	Approved symbol	CEP104	centrosomal protein 104	HGNC:24866	1p36.32
CEP112	Approved symbol	CEP112	centrosomal protein 112	HGNC:28514	17q24.1
CEP120	Approved symbol	CEP120	centrosomal protein 120	HGNC:26690	5q23.2
CEP126	Approved symbol	CEP126	centrosomal protein 126	HGNC:29264	11q22.1
CEP128	Approved symbol	CEP128	centrosomal protein 128	HGNC:20359	14q31.1
CEP131	Approved symbol	CEP131	centrosomal protein 131	HGNC:29511	17q25.3
CEP135	Approved symbol	CEP135	centrosomal protein 135	HGNC:29086	4q12
CEP152	Approved symbol	CEP152	centrosomal protein 152	HGNC:29298	15q21.1
CEP162	Approved symbol	CEP162	centrosomal protein 162	HGNC:21107	6q14.2-q14.3
CEP164	Approved symbol	CEP164	centrosomal protein 164	HGNC:29182	11q23.3
CEP170	Approved symbol	CEP170	centrosomal protein 170	HGNC:28920	1q43
CEP170B	Approved symbol	CEP170B	centrosomal protein 170B	HGNC:20362	14q32.33
CEP19	Approved symbol	CEP19	centrosomal protein 19	HGNC:28209	3q29
CEP192	Approved symbol	CEP192	centrosomal protein 192	HGNC:25515	18p11.21
CEP250	Approved symbol	CEP250	centrosomal protein 250	HGNC:1859	20q11.22
CEP290	Approved symbol	CEP290	centrosomal protein 290	HGNC:29021	12q21.32
CEP295	Approved symbol	CEP295	centrosomal protein 295	HGNC:29366	11q21
CEP350	Approved symbol	CEP350	centrosomal protein 350	HGNC:24238	1q25.2
CEP41	Approved symbol	CEP41	centrosomal protein 41	HGNC:12370	7q32.2
CEP44	Approved symbol	CEP44	centrosomal protein 44	HGNC:29356	4q34.1
CEP55	Approved symbol	CEP55	centrosomal protein 55	HGNC:1161	10q23.33
CEP57	Approved symbol	CEP57	centrosomal protein 57	HGNC:30794	11q21
CEP57L1	Approved symbol	CEP57L1	centrosomal protein 57 like 1	HGNC:21561	6q21
CEP63	Approved symbol	CEP63	centrosomal protein 63	HGNC:25815	3q22.2
CEP68	Approved symbol	CEP68	centrosomal protein 68	HGNC:29076	2p14
CEP70	Approved symbol	CEP70	centrosomal protein 70	HGNC:29972	3q22.3
CEP72	Approved symbol	CEP72	centrosomal protein 72	HGNC:25547	5p15.33
CEP76	Approved symbol	CEP76	centrosomal protein 76	HGNC:25727	18p11.21
CEP78	Approved symbol	CEP78	centrosomal protein 78	HGNC:25740	9q21.2
CEP83	Approved symbol	CEP83	centrosomal protein 83	HGNC:17966	12q22
CEP85	Approved symbol	CEP85	centrosomal protein 85	HGNC:25309	1p36.11
CEP85L	Approved symbol	CEP85L	centrosomal protein 85 like	HGNC:21638	6q22.31
CEP89	Approved symbol	CEP89	centrosomal protein 89	HGNC:25907	19q13.11
CEP95	Approved symbol	CEP95	centrosomal protein 95	HGNC:25141	17q23.3
CEP97	Approved symbol	CEP97	centrosomal protein 97	HGNC:26244	3q12.3
CEPT1	Approved symbol	CEPT1	choline/ethanolamine phosphotransferase 1	HGNC:24289	1p13.3
CERCAM	Approved symbol	CERCAM	cerebral endothelial cell adhesion molecule	HGNC:23723	9q34.11
CERCAM	Synonyms	CERCAM	cerebral endothelial cell adhesion molecule	HGNC:23723	9q34.11
CERK	Approved symbol	CERK	ceramide kinase	HGNC:19256	22q13.31
CERS2	Approved symbol	CERS2	ceramide synthase 2	HGNC:14076	1q21.3
CERS5	Approved symbol	CERS5	ceramide synthase 5	HGNC:23749	12q13.12
CERS6	Approved symbol	CERS6	ceramide synthase 6	HGNC:23826	2q24.3
CES1	Approved symbol	CES1	carboxylesterase 1	HGNC:1863	16q12.2
CES2	Approved symbol	CES2	carboxylesterase 2	HGNC:1864	16q22.1
CES2	Synonyms	CES1	carboxylesterase 1	HGNC:1863	16q12.2
CES4A	Approved symbol	CES4A	carboxylesterase 4A	HGNC:26741	16q22.1
CETN2	Approved symbol	CETN2	centrin 2	HGNC:1867	Xq28
CETN3	Approved symbol	CETN3	centrin 3	HGNC:1868	5q14.3
CFAP126	Approved symbol	CFAP126	cilia and flagella associated protein 126	HGNC:32325	1q23.3
CFAP20	Approved symbol	CFAP20	cilia and flagella associated protein 20	HGNC:29523	16q21
CFAP36	Approved symbol	CFAP36	cilia and flagella associated protein 36	HGNC:30540	2p16.1
CFAP44	Approved symbol	CFAP44	cilia and flagella associated protein 44	HGNC:25631	3q13.2
CFAP45	Approved symbol	CFAP45	cilia and flagella associated protein 45	HGNC:17229	1q23.2
CFAP58	Approved symbol	CFAP58	cilia and flagella associated protein 58	HGNC:26676	10q25.1
CFAP69	Approved symbol	CFAP69	cilia and flagella associated protein 69	HGNC:26107	7q21.13
CFAP97	Approved symbol	CFAP97	cilia and flagella associated protein 97	HGNC:29276	4q35.1
CFD	Approved symbol	CFD	complement factor D	HGNC:2771	19p13.3
CFDP1	Approved symbol	CFDP1	craniofacial development protein 1	HGNC:1873	16q23.1
CFH	Approved symbol	CFH	complement factor H	HGNC:4883	1q31.3
CFHR3	Approved symbol	CFHR3	complement factor H related 3	HGNC:16980	1q31.3
CFI	Approved symbol	CFI	complement factor I	HGNC:5394	4q25
CFL1	Approved symbol	CFL1	cofilin 1	HGNC:1874	11q13.1
CFL2	Approved symbol	CFL2	cofilin 2	HGNC:1875	14q13.1
CFLAR	Approved symbol	CFLAR	CASP8 and FADD like apoptosis regulator	HGNC:1876	2q33.1
CGGBP1	Approved symbol	CGGBP1	CGG triplet repeat binding protein 1	HGNC:1888	3p11.1
CGNL1	Approved symbol	CGNL1	cingulin like 1	HGNC:25931	15q21.3
CGREF1	Approved symbol	CGREF1	cell growth regulator with EF-hand domain 1	HGNC:16962	2p23.3
CGRRF1	Approved symbol	CGRRF1	cell growth regulator with ring finger domain 1	HGNC:15528	14q22.2
CH25H	Approved symbol	CH25H	cholesterol 25-hydroxylase	HGNC:1907	10q23.31
CHAC1	Approved symbol	CHAC1	ChaC glutathione specific gamma-glutamylcyclotransferase 1	HGNC:28680	15q15.1
CHAC2	Approved symbol	CHAC2	ChaC cation transport regulator homolog 2	HGNC:32363	2p16.2
CHAF1A	Approved symbol	CHAF1A	chromatin assembly factor 1 subunit A	HGNC:1910	19p13.3
CHAF1B	Approved symbol	CHAF1B	chromatin assembly factor 1 subunit B	HGNC:1911	21q22.12-q22.13
CHAMP1	Approved symbol	CHAMP1	chromosome alignment maintaining phosphoprotein 1	HGNC:20311	13q34
CHCHD1	Approved symbol	CHCHD1	coiled-coil-helix-coiled-coil-helix domain containing 1	HGNC:23518	10q22.2
[truncated: 11,052 more rows]

## Sheet: GOseq UP-DOWN
Input	Match type	Approved symbol	Approved name	HGNC ID	Location
RNF213	Approved symbol	RNF213	ring finger protein 213	HGNC:14539	17q25.3
TMEM255B	Approved symbol	TMEM255B	transmembrane protein 255B	HGNC:28297	13q34
VEGFA	Approved symbol	VEGFA	vascular endothelial growth factor A	HGNC:12680	6p21.1
ARNTL2	Approved symbol	ARNTL2	aryl hydrocarbon receptor nuclear translocator like 2	HGNC:18984	12p11.23
ITGB3	Approved symbol	ITGB3	integrin subunit beta 3	HGNC:6156	17q21.32
DCN	Approved symbol	DCN	decorin	HGNC:2705	12q21.33
FCRLA	Approved symbol	FCRLA	Fc receptor like A	HGNC:18504	1q23.3
FCRLA	Synonyms	FCRLA	Fc receptor like A	HGNC:18504	1q23.3
ATP13A3	Approved symbol	ATP13A3	ATPase 13A3	HGNC:24113	3q29
DENND1A	Approved symbol	DENND1A	DENN domain containing 1A	HGNC:29324	9q33.3
MTHFD2L	Approved symbol	MTHFD2L	methylenetetrahydrofolate dehydrogenase (NADP+ dependent) 2 like	HGNC:31865	4q13.3
CFLAR	Approved symbol	CFLAR	CASP8 and FADD like apoptosis regulator	HGNC:1876	2q33.1
LAMB3	Approved symbol	LAMB3	laminin subunit beta 3	HGNC:6490	1q32.2
IRF7	Approved symbol	IRF7	interferon regulatory factor 7	HGNC:6122	11p15.5
ERO1A	Approved symbol	ERO1A	endoplasmic reticulum oxidoreductase 1 alpha	HGNC:13280	14q22.1
HIVEP2	Approved symbol	HIVEP2	human immunodeficiency virus type I enhancer binding protein 2	HGNC:4921	6q24.2
MDK	Approved symbol	MDK	midkine	HGNC:6972	11p11.2
EPOR	Approved symbol	EPOR	erythropoietin receptor	HGNC:3416	19p13.2
GPRC5A	Approved symbol	GPRC5A	G protein-coupled receptor class C group 5 member A	HGNC:9836	12p13.1
DDX60L	Approved symbol	DDX60L	DExD/H-box 60 like	HGNC:26429	4q32.3
BDKRB1	Approved symbol	BDKRB1	bradykinin receptor B1	HGNC:1029	14q32.2
CD44	Approved symbol	CD44	CD44 molecule (Indian blood group)	HGNC:1681	11p13
INHBA-AS1	Approved symbol	INHBA-AS1	INHBA antisense RNA 1	HGNC:40303	7p14.1
PPIF	Approved symbol	PPIF	peptidylprolyl isomerase F	HGNC:9259	10q22.3
SH2B2	Approved symbol	SH2B2	SH2B adaptor protein 2	HGNC:17381	7q22.1
PANX2	Approved symbol	PANX2	pannexin 2	HGNC:8600	22q13.33
P2RX4	Approved symbol	P2RX4	purinergic receptor P2X 4	HGNC:8535	12q24.31
MAP3K5	Approved symbol	MAP3K5	mitogen-activated protein kinase kinase kinase 5	HGNC:6857	6q23.3
CNIH3	Approved symbol	CNIH3	cornichon family AMPA receptor auxiliary protein 3	HGNC:26802	1q42.12
FAM111A	Approved symbol	FAM111A	family with sequence similarity 111 member A	HGNC:24725	11q12.1
ARFGEF3	Approved symbol	ARFGEF3	ARFGEF family member 3	HGNC:21213	6q23.3-q24.1
ZNF792	Approved symbol	ZNF792	zinc finger protein 792	HGNC:24751	19q13.11
MEDAG	Approved symbol	MEDAG	mesenteric estrogen dependent adipogenesis	HGNC:25926	13q12.3
CFH	Approved symbol	CFH	complement factor H	HGNC:4883	1q31.3
ERAP2	Approved symbol	ERAP2	endoplasmic reticulum aminopeptidase 2	HGNC:29499	5q15
LOC100506731	Unmatched
RHBDF2	Approved symbol	RHBDF2	rhomboid 5 homolog 2	HGNC:20788	17q25.3
SQRDL	Previous symbol	SQOR	sulfide quinone oxidoreductase	HGNC:20390	15q21.1
CASP1	Approved symbol	CASP1	caspase 1	HGNC:1499	11q22.3
FGF2	Approved symbol	FGF2	fibroblast growth factor 2	HGNC:3676	4q28.1
FGF2	Synonyms	FGF13	fibroblast growth factor 13	HGNC:3670	Xq26.3-q27.1
PRICKLE2	Approved symbol	PRICKLE2	prickle planar cell polarity protein 2	HGNC:20340	3p14.1
PDZD4	Approved symbol	PDZD4	PDZ domain containing 4	HGNC:21167	Xq28
STARD8	Approved symbol	STARD8	StAR related lipid transfer domain containing 8	HGNC:19161	Xq13.1
GPR68	Approved symbol	GPR68	G protein-coupled receptor 68	HGNC:4519	14q32.11
PELI1	Approved symbol	PELI1	pellino E3 ubiquitin protein ligase 1	HGNC:8827	2p14
ADAMTS9	Approved symbol	ADAMTS9	ADAM metallopeptidase with thrombospondin type 1 motif 9	HGNC:13202	3p14.1
BOC	Approved symbol	BOC	BOC cell adhesion associated, oncogene regulated	HGNC:17173	3q13.2
CDK18	Approved symbol	CDK18	cyclin dependent kinase 18	HGNC:8751	1q32.1
FAM20A	Approved symbol	FAM20A	FAM20A, golgi associated secretory pathway pseudokinase	HGNC:23015	17q24.2
DAPK2	Approved symbol	DAPK2	death associated protein kinase 2	HGNC:2675	15q22.31
ABCA1	Approved symbol	ABCA1	ATP binding cassette subfamily A member 1	HGNC:29	9q31.1
NEDD4L	Approved symbol	NEDD4L	neural precursor cell expressed, developmentally down-regulated 4-like, E3 ubiquitin protein ligase	HGNC:7728	18q21.31
MCTP2	Approved symbol	MCTP2	multiple C2 and transmembrane domain containing 2	HGNC:25636	15q26.2
PDCD1LG2	Approved symbol	PDCD1LG2	programmed cell death 1 ligand 2	HGNC:18731	9p24.1
TM4SF1	Approved symbol	TM4SF1	transmembrane 4 L six family member 1	HGNC:11853	3q25.1
CFAP58	Approved symbol	CFAP58	cilia and flagella associated protein 58	HGNC:26676	10q25.1
PDE4D	Approved symbol	PDE4D	phosphodiesterase 4D	HGNC:8783	5q11.2-q12.1
UBE2L6	Approved symbol	UBE2L6	ubiquitin conjugating enzyme E2 L6	HGNC:12490	11q12.1
FLJ23867	Unmatched
GRAMD1B	Approved symbol	GRAMD1B	GRAM domain containing 1B	HGNC:29214	11q24.1
CAPN3	Approved symbol	CAPN3	calpain 3	HGNC:1480	15q15.1
MARCH3	Approved symbol	MARCH3	membrane associated ring-CH-type finger 3	HGNC:28728	5q23.2
ENPEP	Approved symbol	ENPEP	glutamyl aminopeptidase	HGNC:3355	4q25
TGIF1	Approved symbol	TGIF1	TGFB induced factor homeobox 1	HGNC:11776	18p11.31
DUSP6	Approved symbol	DUSP6	dual specificity phosphatase 6	HGNC:3072	12q21.33
PRRX1	Approved symbol	PRRX1	paired related homeobox 1	HGNC:9142	1q24.2
CPD	Approved symbol	CPD	carboxypeptidase D	HGNC:2301	17q11.2
CPD	Synonyms	HOMER2	homer scaffolding protein 2	HGNC:17513	15q25.2
PSME2	Approved symbol	PSME2	proteasome activator subunit 2	HGNC:9569	14q12
HLA-H	Approved symbol	HLA-H	major histocompatibility complex, class I, H (pseudogene)	HGNC:4965	6p22.1
HLA-H	Synonyms	HFE	hemochromatosis	HGNC:4886	6p22.2
ZMYND15	Approved symbol	ZMYND15	zinc finger MYND-type containing 15	HGNC:20997	17p13.2
UNC13D	Approved symbol	UNC13D	unc-13 homolog D	HGNC:23147	17q25.3
BDKRB2	Approved symbol	BDKRB2	bradykinin receptor B2	HGNC:1030	14q32.2
N4BP2L1	Approved symbol	N4BP2L1	NEDD4 binding protein 2 like 1	HGNC:25037	13q13.1
FAM167B	Approved symbol	FAM167B	family with sequence similarity 167 member B	HGNC:28133	1p35.2
NINJ1	Approved symbol	NINJ1	ninjurin 1	HGNC:7824	9q22.31
PSD4	Approved symbol	PSD4	pleckstrin and Sec7 domain containing 4	HGNC:19096	2q14.1
LRRC61	Approved symbol	LRRC61	leucine rich repeat containing 61	HGNC:21704	7q36.1
C1S	Approved symbol	C1S	complement C1s	HGNC:1247	12p13.31
LGI4	Approved symbol	LGI4	leucine rich repeat LGI family member 4	HGNC:18712	19q13.12
NT5E	Approved symbol	NT5E	5'-nucleotidase ecto	HGNC:8021	6q14.3
MMP25-AS1	Approved symbol	MMP25-AS1	MMP25 antisense RNA 1	HGNC:51372	16p13.3
RND3	Approved symbol	RND3	Rho family GTPase 3	HGNC:671	2q23.3
REC8	Approved symbol	REC8	REC8 meiotic recombination protein	HGNC:16879	14q12
GNG11	Approved symbol	GNG11	G protein subunit gamma 11	HGNC:4403	7q21.3
TESK2	Approved symbol	TESK2	testis-specific kinase 2	HGNC:11732	1p34.1
HLA-A	Approved symbol	HLA-A	major histocompatibility complex, class I, A	HGNC:4931	6p22.1
SYT7	Approved symbol	SYT7	synaptotagmin 7	HGNC:11514	11q12.2
LIF	Approved symbol	LIF	LIF, interleukin 6 family cytokine	HGNC:6596	22q12.2
DLGAP1-AS2	Approved symbol	DLGAP1-AS2	DLGAP1 antisense RNA 2	HGNC:28146	18p11.31
DDX58	Approved symbol	DDX58	DExD/H-box helicase 58	HGNC:19102	9p21.1
ADAP1	Approved symbol	ADAP1	ArfGAP with dual PH domains 1	HGNC:16486	7p22.3
KLF5	Approved symbol	KLF5	Kruppel like factor 5	HGNC:6349	13q22.1
NKAPL	Approved symbol	NKAPL	NFKB activating protein like	HGNC:21584	6p22.1
FBXO32	Approved symbol	FBXO32	F-box protein 32	HGNC:16731	8q24.13
TSHZ2	Approved symbol	TSHZ2	teashirt zinc finger homeobox 2	HGNC:13010	20q13.2
PFKFB3	Approved symbol	PFKFB3	6-phosphofructo-2-kinase/fructose-2,6-biphosphatase 3	HGNC:8874	10p15.1
FBXO6	Approved symbol	FBXO6	F-box protein 6	HGNC:13585	1p36.22
VWA8	Approved symbol	VWA8	von Willebrand factor A domain containing 8	HGNC:29071	13q14.11
PARP12	Approved symbol	PARP12	poly(ADP-ribose) polymerase family member 12	HGNC:21919	7q34
VMO1	Approved symbol	VMO1	vitelline membrane outer layer 1 homolog	HGNC:30387	17p13.2
SLC2A5	Approved symbol	SLC2A5	solute carrier family 2 member 5	HGNC:11010	1p36.23
FAM167A	Approved symbol	FAM167A	family with sequence similarity 167 member A	HGNC:15549	8p23.1
ZBED6CL	Approved symbol	ZBED6CL	ZBED6 C-terminal like	HGNC:21720	7q36.1
EID3	Approved symbol	EID3	EP300 interacting inhibitor of differentiation 3	HGNC:32961	12q23.3
APOBEC3D	Approved symbol	APOBEC3D	apolipoprotein B mRNA editing enzyme catalytic subunit 3D	HGNC:17354	22q13.1
SAMD9L	Approved symbol	SAMD9L	sterile alpha motif domain containing 9 like	HGNC:1349	7q21.2
TRAF1	Approved symbol	TRAF1	TNF receptor associated factor 1	HGNC:12031	9q33.2
PARP9	Approved symbol	PARP9	poly(ADP-ribose) polymerase family member 9	HGNC:24118	3q21.1
FGF11	Approved symbol	FGF11	fibroblast growth factor 11	HGNC:3667	17p13.1
ARHGEF37	Approved symbol	ARHGEF37	Rho guanine nucleotide exchange factor 37	HGNC:34430	5q32
CXCL16	Approved symbol	CXCL16	C-X-C motif chemokine ligand 16	HGNC:16642	17p13.2
CYB5R2	Approved symbol	CYB5R2	cytochrome b5 reductase 2	HGNC:24376	11p15.4
RNF144A	Approved symbol	RNF144A	ring finger protein 144A	HGNC:20457	2p25.1
SMC2	Approved symbol	SMC2	structural maintenance of chromosomes 2	HGNC:14011	9q31.1
SNX10	Approved symbol	SNX10	sorting nexin 10	HGNC:14974	7p15.2
DTX3L	Approved symbol	DTX3L	deltex E3 ubiquitin ligase 3L	HGNC:30323	3q21.1
MMP25	Approved symbol	MMP25	matrix metallopeptidase 25	HGNC:14246	16p13.3
CLDN23	Approved symbol	CLDN23	claudin 23	HGNC:17591	8p23.1
APOL2	Approved symbol	APOL2	apolipoprotein L2	HGNC:619	22q12.3
GJD3	Approved symbol	GJD3	gap junction protein delta 3	HGNC:19147	17q21.2
QSOX1	Approved symbol	QSOX1	quiescin sulfhydryl oxidase 1	HGNC:9756	1q25.2
ACSL5	Approved symbol	ACSL5	acyl-CoA synthetase long chain family member 5	HGNC:16526	10q25.2
SAMHD1	Approved symbol	SAMHD1	SAM and HD domain containing deoxynucleoside triphosphate triphosphohydrolase 1	HGNC:15925	20q11.23
TPD52	Approved symbol	TPD52	tumor protein D52	HGNC:12005	8q21.13
NFKBIZ	Approved symbol	NFKBIZ	NFKB inhibitor zeta	HGNC:29805	3q12.3
C5orf56	Approved symbol	C5orf56	chromosome 5 open reading frame 56	HGNC:33838	5q31.1
DDX60	Approved symbol	DDX60	DExD/H-box helicase 60	HGNC:25942	4q32.3
THEMIS2	Approved symbol	THEMIS2	thymocyte selection associated family member 2	HGNC:16839	1p35.3
FTH1	Approved symbol	FTH1	ferritin heavy chain 1	HGNC:3976	11q12.3
CD55	Approved symbol	CD55	CD55 molecule (Cromer blood group)	HGNC:2665	1q32.2
CEBPB	Approved symbol	CEBPB	CCAAT/enhancer binding protein beta	HGNC:1834	20q13.13
HMHA1	Previous symbol	ARHGAP45	Rho GTPase activating protein 45	HGNC:17102	19p13.3
NFKBIA	Approved symbol	NFKBIA	NFKB inhibitor alpha	HGNC:7797	14q13.2
PID1	Approved symbol	PID1	phosphotyrosine interaction domain containing 1	HGNC:26084	2q36.3
BTN3A1	Approved symbol	BTN3A1	butyrophilin subfamily 3 member A1	HGNC:1138	6p22.2
EBF2	Approved symbol	EBF2	early B cell factor 2	HGNC:19090	8p21.2
ADAMTS9-AS2	Approved symbol	ADAMTS9-AS2	ADAMTS9 antisense RNA 2	HGNC:42435	3p14.1
ICOSLG	Approved symbol	ICOSLG	inducible T cell costimulator ligand	HGNC:17087	21q22.3
STXBP5-AS1	Approved symbol	STXBP5-AS1	STXBP5 antisense RNA 1	HGNC:44183	6q24.3
GBP3	Approved symbol	GBP3	guanylate binding protein 3	HGNC:4184	1p22.2
ITPRIP	Approved symbol	ITPRIP	inositol 1,4,5-trisphosphate receptor interacting protein	HGNC:29370	10q25.1
CCDC68	Approved symbol	CCDC68	coiled-coil domain containing 68	HGNC:24350	18q21.2
IFIT2	Approved symbol	IFIT2	interferon induced protein with tetratricopeptide repeats 2	HGNC:5409	10q23.31
ANKRD36	Approved symbol	ANKRD36	ankyrin repeat domain 36	HGNC:24079	2q11.2
IGFLR1	Approved symbol	IGFLR1	IGF like family receptor 1	HGNC:23620	19q13.12
CA12	Approved symbol	CA12	carbonic anhydrase 12	HGNC:1371	15q22.2
C1R	Approved symbol	C1R	complement C1r	HGNC:1246	12p13.31
CFHR3	Approved symbol	CFHR3	complement factor H related 3	HGNC:16980	1q31.3
ENC1	Approved symbol	ENC1	ectodermal-neural cortex 1	HGNC:3345	5q13.3
SPSB1	Approved symbol	SPSB1	splA/ryanodine receptor domain and SOCS box containing 1	HGNC:30628	1p36.22
TMEM140	Approved symbol	TMEM140	transmembrane protein 140	HGNC:21870	7q33
WDR66	Approved symbol	WDR66	WD repeat domain 66	HGNC:28506	12q24.31
PLD1	Approved symbol	PLD1	phospholipase D1	HGNC:9067	3q26.31
PLD1	Previous symbol	PRKCSH	protein kinase C substrate 80K-H	HGNC:9411	19p13.2
TRIM69	Approved symbol	TRIM69	tripartite motif containing 69	HGNC:17857	15q15-q21
BTN3A3	Approved symbol	BTN3A3	butyrophilin subfamily 3 member A3	HGNC:1140	6p22.2
LYN	Approved symbol	LYN	LYN proto-oncogene, Src family tyrosine kinase	HGNC:6735	8q12.1
KRT33B	Approved symbol	KRT33B	keratin 33B	HGNC:6451	17q21.2
GMFG	Approved symbol	GMFG	glia maturation factor gamma	HGNC:4374	19q13.2
TRIB1	Approved symbol	TRIB1	tribbles pseudokinase 1	HGNC:16891	8q24.13
APBA2	Approved symbol	APBA2	amyloid beta precursor protein binding family A member 2	HGNC:579	15q13.1
SLC5A3	Approved symbol	SLC5A3	solute carrier family 5 member 3	HGNC:11038	21q22.11
DOK6	Approved symbol	DOK6	docking protein 6	HGNC:28301	18q22.2
WARS	Approved symbol	WARS	tryptophanyl-tRNA synthetase	HGNC:12729	14q32.2
FOSL1	Approved symbol	FOSL1	FOS like 1, AP-1 transcription factor subunit	HGNC:13718	11q13.1
NRCAM	Approved symbol	NRCAM	neuronal cell adhesion molecule	HGNC:7994	7q31.1
HELZ2	Approved symbol	HELZ2	helicase with zinc finger 2	HGNC:30021	20q13.33
RMI2	Approved symbol	RMI2	RecQ mediated genome instability 2	HGNC:28349	16p13.13
CD200	Approved symbol	CD200	CD200 molecule	HGNC:7203	3q13.2
ODF3B	Approved symbol	ODF3B	outer dense fiber of sperm tails 3B	HGNC:34388	22q13.33
JADE2	Approved symbol	JADE2	jade family PHD finger 2	HGNC:22984	5q31.1
TWIST2	Approved symbol	TWIST2	twist family bHLH transcription factor 2	HGNC:20670	2q37.3
SPOCK2	Approved symbol	SPOCK2	SPARC/osteonectin, cwcv and kazal like domains proteoglycan 2	HGNC:13564	10q22.1
CPN2	Approved symbol	CPN2	carboxypeptidase N subunit 2	HGNC:2313	3q29
CPN2	Synonyms	CYP11B2	cytochrome P450 family 11 subfamily B member 2	HGNC:2592	8q24.3
CPN2	Synonyms	CPNE2	copine 2	HGNC:2315	16q13
OSCAR	Approved symbol	OSCAR	osteoclast associated, immunoglobulin-like receptor	HGNC:29960	19q13.42
GALNT15	Approved symbol	GALNT15	polypeptide N-acetylgalactosaminyltransferase 15	HGNC:21531	3p25.1
GALNT15	Previous symbol	GALNTL5	polypeptide N-acetylgalactosaminyltransferase like 5	HGNC:21725	7q36.1
GALNT15	Synonyms	GALNT18	polypeptide N-acetylgalactosaminyltransferase 18	HGNC:30488	11p15.4
FTH1P3	Approved symbol	FTH1P3	ferritin heavy chain 1 pseudogene 3	HGNC:3990	2p23.3
MGAT4A	Approved symbol	MGAT4A	mannosyl (alpha-1,3-)-glycoprotein beta-1,4-N-acetylglucosaminyltransferase, isozyme A	HGNC:7047	2q11.2
HMGA2	Approved symbol	HMGA2	high mobility group AT-hook 2	HGNC:5009	12q14.3
SMOX	Approved symbol	SMOX	spermine oxidase	HGNC:15862	20p13
RASD1	Approved symbol	RASD1	ras related dexamethasone induced 1	HGNC:15828	17p11.2
HLA-E	Approved symbol	HLA-E	major histocompatibility complex, class I, E	HGNC:4962	6p22.1
AOX1	Approved symbol	AOX1	aldehyde oxidase 1	HGNC:553	2q33.1
B2M	Approved symbol	B2M	beta-2-microglobulin	HGNC:914	15q21.1
NLRC5	Approved symbol	NLRC5	NLR family CARD domain containing 5	HGNC:29933	16q13
IL15	Approved symbol	IL15	interleukin 15	HGNC:5977	4q31.21
DTX4	Approved symbol	DTX4	deltex E3 ubiquitin ligase 4	HGNC:29151	11q12.1
IL12A	Approved symbol	IL12A	interleukin 12A	HGNC:5969	3q25.33
NAGS	Approved symbol	NAGS	N-acetylglutamate synthase	HGNC:17996	17q21.31
MT1X	Approved symbol	MT1X	metallothionein 1X	HGNC:7405	16q13
RPLP0P2	Approved symbol	RPLP0P2	ribosomal protein lateral stalk subunit P0 pseudogene 2	HGNC:17960	11q12.2
MX2	Approved symbol	MX2	MX dynamin like GTPase 2	HGNC:7533	21q22.3
APOL6	Approved symbol	APOL6	apolipoprotein L6	HGNC:14870	22q12.3
MGLL	Approved symbol	MGLL	monoglyceride lipase	HGNC:17038	3q21.3
TNFAIP2	Approved symbol	TNFAIP2	TNF alpha induced protein 2	HGNC:11895	14q32
SLC39A14	Approved symbol	SLC39A14	solute carrier family 39 member 14	HGNC:20858	8p21.3
PSMB10	Approved symbol	PSMB10	proteasome subunit beta 10	HGNC:9538	16q22.1
HS3ST3B1	Approved symbol	HS3ST3B1	heparan sulfate-glucosamine 3-sulfotransferase 3B1	HGNC:5198	17p12
ABI3BP	Approved symbol	ABI3BP	ABI family member 3 binding protein	HGNC:17265	3q12.2
MYOCD	Approved symbol	MYOCD	myocardin	HGNC:16067	17p12
SLC37A2	Approved symbol	SLC37A2	solute carrier family 37 member 2	HGNC:20644	11q24.2
SOCS3	Approved symbol	SOCS3	suppressor of cytokine signaling 3	HGNC:19391	17q25.3
PFKFB4	Approved symbol	PFKFB4	6-phosphofructo-2-kinase/fructose-2,6-biphosphatase 4	HGNC:8875	3p21.31
LINC01588	Approved symbol	LINC01588	long intergenic non-protein coding RNA 1588	HGNC:27503	14q21.3
TNFRSF14	Approved symbol	TNFRSF14	TNF receptor superfamily member 14	HGNC:11912	1p36.32
TMEM71	Approved symbol	TMEM71	transmembrane protein 71	HGNC:26572	8q24.22
GDNF	Approved symbol	GDNF	glial cell derived neurotrophic factor	HGNC:4232	5p13.2
LRRC15	Approved symbol	LRRC15	leucine rich repeat containing 15	HGNC:20818	3q29
FBXO2	Approved symbol	FBXO2	F-box protein 2	HGNC:13581	1p36.22
SLC12A7	Approved symbol	SLC12A7	solute carrier family 12 member 7	HGNC:10915	5p15.33
TMEM51	Approved symbol	TMEM51	transmembrane protein 51	HGNC:25488	1p36.21
PHLDA1	Approved symbol	PHLDA1	pleckstrin homology like domain family A member 1	HGNC:8933	12q15
PTPRH	Approved symbol	PTPRH	protein tyrosine phosphatase, receptor type H	HGNC:9672	19q13.4
LPXN	Approved symbol	LPXN	leupaxin	HGNC:14061	11q12.1
GRIA1	Approved symbol	GRIA1	glutamate ionotropic receptor AMPA type subunit 1	HGNC:4571	5q33.2
PDE2A	Approved symbol	PDE2A	phosphodiesterase 2A	HGNC:8777	11q13.4
TMEM229B	Approved symbol	TMEM229B	transmembrane protein 229B	HGNC:20130	14q23.3-q24.1
WNK4	Approved symbol	WNK4	WNK lysine deficient protein kinase 4	HGNC:14544	17q21.2
ESM1	Approved symbol	ESM1	endothelial cell specific molecule 1	HGNC:3466	5q11.2
SHC3	Approved symbol	SHC3	SHC adaptor protein 3	HGNC:18181	9q22.1
IRAK2	Approved symbol	IRAK2	interleukin 1 receptor associated kinase 2	HGNC:6113	3p25.3
IFI35	Approved symbol	IFI35	interferon induced protein 35	HGNC:5399	17q21.31
SLC47A1	Approved symbol	SLC47A1	solute carrier family 47 member 1	HGNC:25588	17p11.2
CHI3L1	Approved symbol	CHI3L1	chitinase 3 like 1	HGNC:1932	1q32.1
SLIT2	Approved symbol	SLIT2	slit guidance ligand 2	HGNC:11086	4p15.31
SLIT2	Synonyms	SLIT3	slit guidance ligand 3	HGNC:11087	5q34-q35.1
WNT5A	Approved symbol	WNT5A	Wnt family member 5A	HGNC:12784	3p14.3
KREMEN1	Approved symbol	KREMEN1	kringle containing transmembrane protein 1	HGNC:17550	22q12.1
UPP1	Approved symbol	UPP1	uridine phosphorylase 1	HGNC:12576	7p12.3
TYMP	Approved symbol	TYMP	thymidine phosphorylase	HGNC:3148	22q13.33
HIST1H2BC	Approved symbol	HIST1H2BC	histone cluster 1 H2B family member c	HGNC:4757	6p22.2
BTN3A2	Approved symbol	BTN3A2	butyrophilin subfamily 3 member A2	HGNC:1139	6p22.2
GLYATL1	Approved symbol	GLYATL1	glycine-N-acyltransferase like 1	HGNC:30519	11q12.1
NECTIN3	Approved symbol	NECTIN3	nectin cell adhesion molecule 3	HGNC:17664	3q13.13
BMP2	Approved symbol	BMP2	bone morphogenetic protein 2	HGNC:1069	20p12.3
IFITM1	Approved symbol	IFITM1	interferon induced transmembrane protein 1	HGNC:5412	11p15.5
DENND2A	Approved symbol	DENND2A	DENN domain containing 2A	HGNC:22212	7q34
ARHGAP30	Approved symbol	ARHGAP30	Rho GTPase activating protein 30	HGNC:27414	1q23.3
LUCAT1	Approved symbol	LUCAT1	lung cancer associated transcript 1 (non-protein coding)	HGNC:48498	5q14.3
TNFAIP3	Approved symbol	TNFAIP3	TNF alpha induced protein 3	HGNC:11896	6q23.3
NFE2L3	Approved symbol	NFE2L3	nuclear factor, erythroid 2 like 3	HGNC:7783	7p15.2
LOC100126784	Unmatched
IL7R	Approved symbol	IL7R	interleukin 7 receptor	HGNC:6024	5p13.2
LOC100506123	Unmatched
GREB1	Approved symbol	GREB1	growth regulation by estrogen in breast cancer 1	HGNC:24885	2p25.1
PLSCR1	Approved symbol	PLSCR1	phospholipid scramblase 1	HGNC:9092	3q24
CPED1	Approved symbol	CPED1	cadherin like and PC-esterase domain containing 1	HGNC:26159	7q31.31
NYAP1	Approved symbol	NYAP1	neuronal tyrosine phosphorylated phosphoinositide-3-kinase adaptor 1	HGNC:22009	7q22.1
CCR7	Approved symbol	CCR7	C-C motif chemokine receptor 7	HGNC:1608	17q21.2
FCER1G	Approved symbol	FCER1G	Fc fragment of IgE receptor Ig	HGNC:3611	1q23.3
PDPN	Approved symbol	PDPN	podoplanin	HGNC:29602	1p36.21
AOC2	Approved symbol	AOC2	amine oxidase, copper containing 2	HGNC:549	17q21.31
IFI30	Approved symbol	IFI30	IFI30, lysosomal thiol reductase	HGNC:5398	19p13.11
IL18BP	Approved symbol	IL18BP	interleukin 18 binding protein	HGNC:5987	11q13.4
IL6	Approved symbol	IL6	interleukin 6	HGNC:6018	7p15.3
ISG15	Approved symbol	ISG15	ISG15 ubiquitin-like modifier	HGNC:4053	1p36.33
MT1E	Approved symbol	MT1E	metallothionein 1E	HGNC:7397	16q13
LOC100506076	Unmatched
AFAP1L1	Approved symbol	AFAP1L1	actin filament associated protein 1 like 1	HGNC:26714	5q32
EPSTI1	Approved symbol	EPSTI1	epithelial stromal interaction 1	HGNC:16465	13q14.11
CAMK2N1	Approved symbol	CAMK2N1	calcium/calmodulin dependent protein kinase II inhibitor 1	HGNC:24190	1p36.12
TBX3	Approved symbol	TBX3	T-box 3	HGNC:11602	12q24.21
ETV4	Approved symbol	ETV4	ETS variant 4	HGNC:3493	17q21.31
SLC22A4	Approved symbol	SLC22A4	solute carrier family 22 member 4	HGNC:10968	5q31.1
SLC15A3	Approved symbol	SLC15A3	solute carrier family 15 member 3	HGNC:18068	11q12.2
NLRP3	Approved symbol	NLRP3	NLR family pyrin domain containing 3	HGNC:16400	1q44
GK	Approved symbol	GK	glycerol kinase	HGNC:4289	Xp21.2
RBM47	Approved symbol	RBM47	RNA binding motif protein 47	HGNC:30358	4p14
RARRES3	Approved symbol	RARRES3	retinoic acid receptor responder 3	HGNC:9869	11q12.3
GSAP	Approved symbol	GSAP	gamma-secretase activating protein	HGNC:28042	7q11.23
SLC16A8	Approved symbol	SLC16A8	solute carrier family 16 member 8	HGNC:16270	22q13.1
MAFF	Approved symbol	MAFF	MAF bZIP transcription factor F	HGNC:6780	22q13.1
IRAK3	Approved symbol	IRAK3	interleukin 1 receptor associated kinase 3	HGNC:17020	12q14.3
GK3P	Approved symbol	GK3P	glycerol kinase 3 pseudogene	HGNC:4292	4q32.3
INSIG1	Approved symbol	INSIG1	insulin induced gene 1	HGNC:6083	7q36.3
HLA-C	Approved symbol	HLA-C	major histocompatibility complex, class I, C	HGNC:4933	6p21.33
PPP4R4	Approved symbol	PPP4R4	protein phosphatase 4 regulatory subunit 4	HGNC:23788	14q32.2
CABP1	Approved symbol	CABP1	calcium binding protein 1	HGNC:1384	12q24.31
CABP1	Synonyms	S100G	S100 calcium binding protein G	HGNC:1436	Xp22.2
ALDH1A3	Approved symbol	ALDH1A3	aldehyde dehydrogenase 1 family member A3	HGNC:409	15q26.3
GFPT2	Approved symbol	GFPT2	glutamine-fructose-6-phosphate transaminase 2	HGNC:4242	5q35.3
AOC3	Approved symbol	AOC3	amine oxidase, copper containing 3	HGNC:550	17q21.31
DUSP5	Approved symbol	DUSP5	dual specificity phosphatase 5	HGNC:3071	10q25.2
LY75	Approved symbol	LY75	lymphocyte antigen 75	HGNC:6729	2q24.2
STC1	Approved symbol	STC1	stanniocalcin 1	HGNC:11373	8p21.2
LAP3	Approved symbol	LAP3	leucine aminopeptidase 3	HGNC:18449	4p15.32
SYTL3	Approved symbol	SYTL3	synaptotagmin like 3	HGNC:15587	6q25.3
GIMAP2	Approved symbol	GIMAP2	GTPase, IMAP family member 2	HGNC:21789	7q36.1
LRIG1	Approved symbol	LRIG1	leucine rich repeats and immunoglobulin like domains 1	HGNC:17360	3p14.1
GVINP1	Approved symbol	GVINP1	GTPase, very large interferon inducible pseudogene 1	HGNC:25813	11p15.4
IFI44	Approved symbol	IFI44	interferon induced protein 44	HGNC:16938	1p31.1
ETV7	Approved symbol	ETV7	ETS variant 7	HGNC:18160	6p21.31
CD82	Approved symbol	CD82	CD82 molecule	HGNC:6210	11p11.2
DGKG	Approved symbol	DGKG	diacylglycerol kinase gamma	HGNC:2853	3q27.2-q27.3
APOL1	Approved symbol	APOL1	apolipoprotein L1	HGNC:618	22q12.3
RNF144B	Approved symbol	RNF144B	ring finger protein 144B	HGNC:21578	6p22.3
HLA-B	Approved symbol	HLA-B	major histocompatibility complex, class I, B	HGNC:4932	6p21.33
DUSP4	Approved symbol	DUSP4	dual specificity phosphatase 4	HGNC:3070	8p12
TFR2	Approved symbol	TFR2	transferrin receptor 2	HGNC:11762	7q22.1
OAS3	Approved symbol	OAS3	2'-5'-oligoadenylate synthetase 3	HGNC:8088	12q24.13
SEMA4D	Approved symbol	SEMA4D	semaphorin 4D	HGNC:10732	9q22.2
SLC22A2	Approved symbol	SLC22A2	solute carrier family 22 member 2	HGNC:10966	6q25.3
MT1A	Approved symbol	MT1A	metallothionein 1A	HGNC:7393	16q13
C2orf72	Approved symbol	C2orf72	chromosome 2 open reading frame 72	HGNC:27418	2q37.1
ANPEP	Approved symbol	ANPEP	alanyl aminopeptidase, membrane	HGNC:500	15q26.1
SAT1	Approved symbol	SAT1	spermidine/spermine N1-acetyltransferase 1	HGNC:10540	Xp22.11
SAT1	Synonyms	SLC38A1	solute carrier family 38 member 1	HGNC:13447	12q13.11
CSF1	Approved symbol	CSF1	colony stimulating factor 1	HGNC:2432	1p13.3
APOL3	Approved symbol	APOL3	apolipoprotein L3	HGNC:14868	22q12.3
EPB41L3	Approved symbol	EPB41L3	erythrocyte membrane protein band 4.1 like 3	HGNC:3380	18p11.31
FPR2	Approved symbol	FPR2	formyl peptide receptor 2	HGNC:3827	19q13.41
CA9	Approved symbol	CA9	carbonic anhydrase 9	HGNC:1383	9p13.3
LGALS9	Approved symbol	LGALS9	galectin 9	HGNC:6570	17q11.2
OAS2	Approved symbol	OAS2	2'-5'-oligoadenylate synthetase 2	HGNC:8087	12q24.13
GBP2	Approved symbol	GBP2	guanylate binding protein 2	HGNC:4183	1p22.2
DTNA	Approved symbol	DTNA	dystrobrevin alpha	HGNC:3057	18q12.1
MT2A	Approved symbol	MT2A	metallothionein 2A	HGNC:7406	16q13
BAIAP3	Approved symbol	BAIAP3	BAI1 associated protein 3	HGNC:948	16p13.3
CLDN1	Approved symbol	CLDN1	claudin 1	HGNC:2032	3q28
KCNJ2	Approved symbol	KCNJ2	potassium voltage-gated channel subfamily J member 2	HGNC:6263	17q24.3
MT1L	Approved symbol	MT1L	metallothionein 1L, pseudogene	HGNC:7404	16q13
CFAP69	Approved symbol	CFAP69	cilia and flagella associated protein 69	HGNC:26107	7q21.13
TGM2	Approved symbol	TGM2	transglutaminase 2	HGNC:11778	20q11.23
CLGN	Approved symbol	CLGN	calmegin	HGNC:2060	4q31.1
PRRG4	Approved symbol	PRRG4	proline rich and Gla domain 4	HGNC:30799	11p13
IGFBP5	Approved symbol	IGFBP5	insulin like growth factor binding protein 5	HGNC:5474	2q35
LVRN	Approved symbol	LVRN	laeverin	HGNC:26904	5q23.1
SERPING1	Approved symbol	SERPING1	serpin family G member 1	HGNC:1228	11q12.1
PARP14	Approved symbol	PARP14	poly(ADP-ribose) polymerase family member 14	HGNC:29232	3q21.1
STX11	Approved symbol	STX11	syntaxin 11	HGNC:11429	6q24.2
IFIH1	Approved symbol	IFIH1	interferon induced with helicase C domain 1	HGNC:18873	2q24.2
IRF1	Approved symbol	IRF1	interferon regulatory factor 1	HGNC:6116	5q31.1
ACSL1	Approved symbol	ACSL1	acyl-CoA synthetase long chain family member 1	HGNC:3569	4q35.1
TGFA	Approved symbol	TGFA	transforming growth factor alpha	HGNC:11765	2p13.3
CPXM2	Approved symbol	CPXM2	carboxypeptidase X, M14 family member 2	HGNC:26977	10q26.13
PTPRC	Approved symbol	PTPRC	protein tyrosine phosphatase, receptor type C	HGNC:9666	1q31.3-q32.1
IFI27	Approved symbol	IFI27	interferon alpha inducible protein 27	HGNC:5397	14q32.12
ATF3	Approved symbol	ATF3	activating transcription factor 3	HGNC:785	1q32.3
CASKIN1	Approved symbol	CASKIN1	CASK interacting protein 1	HGNC:20879	16p13.3
IL7	Approved symbol	IL7	interleukin 7	HGNC:6023	8q21.13
GPR35	Approved symbol	GPR35	G protein-coupled receptor 35	HGNC:4492	2q37.3
TRPA1	Approved symbol	TRPA1	transient receptor potential cation channel subfamily A member 1	HGNC:497	8q21.11
PDE4C	Approved symbol	PDE4C	phosphodiesterase 4C	HGNC:8782	19p13.11
GUCY1A2	Approved symbol	GUCY1A2	guanylate cyclase 1 soluble subunit alpha 2	HGNC:4684	11q22.3
PREX1	Approved symbol	PREX1	phosphatidylinositol-3,4,5-trisphosphate dependent Rac exchange factor 1	HGNC:32594	20q13.13
ITGAM	Approved symbol	ITGAM	integrin subunit alpha M	HGNC:6149	16p11.2
CLDN7	Approved symbol	CLDN7	claudin 7	HGNC:2049	17p13.1
RPSAP52	Approved symbol	RPSAP52	ribosomal protein SA pseudogene 52	HGNC:35752	12q14.3
FAM26F	Previous symbol	CALHM6	calcium homeostasis modulator family member 6	HGNC:33391	6q22.1
ISG20	Approved symbol	ISG20	interferon stimulated exonuclease gene 20	HGNC:6130	15q26.1
LOC100505635	Unmatched
TMEM132A	Approved symbol	TMEM132A	transmembrane protein 132A	HGNC:31092	11q12.2
IKZF1	Approved symbol	IKZF1	IKAROS family zinc finger 1	HGNC:13176	7p12.2
CLIC6	Approved symbol	CLIC6	chloride intracellular channel 6	HGNC:2065	21q22.12
LINC01125	Previous symbol	C2orf92	chromosome 2 open reading frame 92	HGNC:49272	2q11.2
CD163L1	Approved symbol	CD163L1	CD163 molecule like 1	HGNC:30375	12p13.31
FLVCR2	Approved symbol	FLVCR2	feline leukemia virus subgroup C cellular receptor family member 2	HGNC:20105	14q24.3
CLU	Approved symbol	CLU	clusterin	HGNC:2095	8p21.1
KCTD4	Approved symbol	KCTD4	potassium channel tetramerization domain containing 4	HGNC:23227	13q14.12-q14.13
PARM1	Approved symbol	PARM1	prostate androgen-regulated mucin-like protein 1	HGNC:24536	4q13.3
SAA1	Approved symbol	SAA1	serum amyloid A1	HGNC:10513	11p15.1
S1PR3	Approved symbol	S1PR3	sphingosine-1-phosphate receptor 3	HGNC:3167	9q22.1
SERPINB9P1	Approved symbol	SERPINB9P1	serpin family B member 9 pseudogene 1	HGNC:28590	6p25.2
RSPO3	Approved symbol	RSPO3	R-spondin 3	HGNC:20866	6q22.33
TRPM2	Approved symbol	TRPM2	transient receptor potential cation channel subfamily M member 2	HGNC:12339	21q22.3
ICAM5	Approved symbol	ICAM5	intercellular adhesion molecule 5	HGNC:5348	19p13.2
RGS16	Approved symbol	RGS16	regulator of G protein signaling 16	HGNC:9997	1q25.3
PIM2	Approved symbol	PIM2	Pim-2 proto-oncogene, serine/threonine kinase	HGNC:8987	Xp11.23
ACKR3	Approved symbol	ACKR3	atypical chemokine receptor 3	HGNC:23692	2q37.3
COL7A1	Approved symbol	COL7A1	collagen type VII alpha 1 chain	HGNC:2214	3p21.31
ADGRD1	Approved symbol	ADGRD1	adhesion G protein-coupled receptor D1	HGNC:19893	12q24.33
CD40	Approved symbol	CD40	CD40 molecule	HGNC:11919	20q13.12
CD83	Approved symbol	CD83	CD83 molecule	HGNC:1703	6p23
ART3	Approved symbol	ART3	ADP-ribosyltransferase 3	HGNC:725	4q21.1
USP30-AS1	Approved symbol	USP30-AS1	USP30 antisense RNA 1	HGNC:40909	12q24.11
CD247	Approved symbol	CD247	CD247 molecule	HGNC:1677	1q24.2
CCL26	Approved symbol	CCL26	C-C motif chemokine ligand 26	HGNC:10625	7q11.23
CD163	Approved symbol	CD163	CD163 molecule	HGNC:1631	12p13.31
DRAXIN	Approved symbol	DRAXIN	dorsal inhibitory axon guidance protein	HGNC:25054	1p36.22
DRAXIN	Synonyms	DRAXIN	dorsal inhibitory axon guidance protein	HGNC:25054	1p36.22
NDP	Approved symbol	NDP	NDP, norrin cystine knot growth factor	HGNC:7678	Xp11.3
STEAP1	Approved symbol	STEAP1	STEAP family member 1	HGNC:11378	7q21.13
KCNC3	Approved symbol	KCNC3	potassium voltage-gated channel subfamily C member 3	HGNC:6235	19q13.33
BST2	Approved symbol	BST2	bone marrow stromal cell antigen 2	HGNC:1119	19p13.11
SLC39A8	Approved symbol	SLC39A8	solute carrier family 39 member 8	HGNC:20862	4q24
TNIP3	Approved symbol	TNIP3	TNFAIP3 interacting protein 3	HGNC:19315	4q27
STYK1	Approved symbol	STYK1	serine/threonine/tyrosine kinase 1	HGNC:18889	12p13.2
GRIP2	Approved symbol	GRIP2	glutamate receptor interacting protein 2	HGNC:23841	3p25.1
GNLY	Approved symbol	GNLY	granulysin	HGNC:4414	2p11.2
HSD11B1	Approved symbol	HSD11B1	hydroxysteroid 11-beta dehydrogenase 1	HGNC:5208	1q32.2
PPP1R16B	Approved symbol	PPP1R16B	protein phosphatase 1 regulatory subunit 16B	HGNC:15850	20q11.23
RTP4	Approved symbol	RTP4	receptor transporter protein 4	HGNC:23992	3q27.3
SLC8A2	Approved symbol	SLC8A2	solute carrier family 8 member A2	HGNC:11069	19q13.32
GRIN2A	Approved symbol	GRIN2A	glutamate ionotropic receptor NMDA type subunit 2A	HGNC:4585	16p13.2
ITGAL	Approved symbol	ITGAL	integrin subunit alpha L	HGNC:6148	16p11.2
IL10RA	Approved symbol	IL10RA	interleukin 10 receptor subunit alpha	HGNC:5964	11q23.3
RAB27B	Approved symbol	RAB27B	RAB27B, member RAS oncogene family	HGNC:9767	18q21.2
CPM	Approved symbol	CPM	carboxypeptidase M	HGNC:2311	12q15
XIST	Approved symbol	XIST	X inactive specific transcript (non-protein coding)	HGNC:12810	Xq13.2
ZC3H12A	Approved symbol	ZC3H12A	zinc finger CCCH-type containing 12A	HGNC:26259	1p34.3
DPP4	Approved symbol	DPP4	dipeptidyl peptidase 4	HGNC:3009	2q24.2
ADAM28	Approved symbol	ADAM28	ADAM metallopeptidase domain 28	HGNC:206	8p21.2
S100P	Approved symbol	S100P	S100 calcium binding protein P	HGNC:10504	4p16.1
TLR2	Approved symbol	TLR2	toll like receptor 2	HGNC:11848	4q31.3
GCH1	Approved symbol	GCH1	GTP cyclohydrolase 1	HGNC:4193	14q22.2
TMEM74B	Approved symbol	TMEM74B	transmembrane protein 74B	HGNC:15893	20p13
NOG	Approved symbol	NOG	noggin	HGNC:7866	17q22
GPR160	Approved symbol	GPR160	G protein-coupled receptor 160	HGNC:23693	3q26.2
CSGALNACT1	Approved symbol	CSGALNACT1	chondroitin sulfate N-acetylgalactosaminyltransferase 1	HGNC:24290	8p21.3
PIK3R5	Approved symbol	PIK3R5	phosphoinositide-3-kinase regulatory subunit 5	HGNC:30035	17p13.1
TRIM36	Approved symbol	TRIM36	tripartite motif containing 36	HGNC:16280	5q22.3
PLEK	Approved symbol	PLEK	pleckstrin	HGNC:9070	2p14
MUC13	Approved symbol	MUC13	mucin 13, cell surface associated	HGNC:7511	3q21.2
HERC6	Approved symbol	HERC6	HECT and RLD domain containing E3 ubiquitin protein ligase family member 6	HGNC:26072	4q22.1
SLC16A6	Approved symbol	SLC16A6	solute carrier family 16 member 6	HGNC:10927	17q24.2
LCP1	Approved symbol	LCP1	lymphocyte cytosolic protein 1	HGNC:6528	13q14.13
LCP1	Synonyms	TOX4	TOX high mobility group box family member 4	HGNC:20161	14q11.2
PTH1R	Approved symbol	PTH1R	parathyroid hormone 1 receptor	HGNC:9608	3p21.31
IL2RB	Approved symbol	IL2RB	interleukin 2 receptor subunit beta	HGNC:6009	22q12.3
IFI6	Approved symbol	IFI6	interferon alpha inducible protein 6	HGNC:4054	1p35.3
TNFSF13B	Approved symbol	TNFSF13B	TNF superfamily member 13b	HGNC:11929	13q33.3
TNFAIP6	Approved symbol	TNFAIP6	TNF alpha induced protein 6	HGNC:11898	2q23.3
TFPI2	Approved symbol	TFPI2	tissue factor pathway inhibitor 2	HGNC:11761	7q21.3
GBP1	Approved symbol	GBP1	guanylate binding protein 1	HGNC:4182	1p22.2
IL18R1	Approved symbol	IL18R1	interleukin 18 receptor 1	HGNC:5988	2q12.1
TACSTD2	Approved symbol	TACSTD2	tumor associated calcium signal transducer 2	HGNC:11530	1p32.1
ADM	Approved symbol	ADM	adrenomedullin	HGNC:259	11p15.4
LBP	Approved symbol	LBP	lipopolysaccharide binding protein	HGNC:6517	20q11.23
DOCK8	Approved symbol	DOCK8	dedicator of cytokinesis 8	HGNC:19191	9p24.3
PTPRN	Approved symbol	PTPRN	protein tyrosine phosphatase, receptor type N	HGNC:9676	2q35
ADORA2A	Approved symbol	ADORA2A	adenosine A2a receptor	HGNC:263	22q11.23
CX3CL1	Approved symbol	CX3CL1	C-X3-C motif chemokine ligand 1	HGNC:10647	16q21
IFIT3	Approved symbol	IFIT3	interferon induced protein with tetratricopeptide repeats 3	HGNC:5411	10q23.31
CEACAM1	Approved symbol	CEACAM1	carcinoembryonic antigen related cell adhesion molecule 1	HGNC:1814	19q13.2
BIRC3	Approved symbol	BIRC3	baculoviral IAP repeat containing 3	HGNC:591	11q22.2
SLC43A3	Approved symbol	SLC43A3	solute carrier family 43 member 3	HGNC:17466	11q12.1
PLPPR4	Approved symbol	PLPPR4	phospholipid phosphatase related 4	HGNC:23496	1p21.3-p21.2
COL10A1	Approved symbol	COL10A1	collagen type X alpha 1 chain	HGNC:2185	6q22.1
EBI3	Approved symbol	EBI3	Epstein-Barr virus induced 3	HGNC:3129	19p13.3
TNFSF10	Approved symbol	TNFSF10	TNF superfamily member 10	HGNC:11925	3q26
NAMPT	Approved symbol	NAMPT	nicotinamide phosphoribosyltransferase	HGNC:30092	7q22.3
ADAMTS4	Approved symbol	ADAMTS4	ADAM metallopeptidase with thrombospondin type 1 motif 4	HGNC:220	1q23.3
MAFB	Approved symbol	MAFB	MAF bZIP transcription factor B	HGNC:6408	20q12
TMEM158	Approved symbol	TMEM158	transmembrane protein 158 (gene/pseudogene)	HGNC:30293	3p21.31
TMEM132B	Approved symbol	TMEM132B	transmembrane protein 132B	HGNC:29397	12q24.31
MYB	Approved symbol	MYB	MYB proto-oncogene, transcription factor	HGNC:7545	6q23.3
IL15RA	Approved symbol	IL15RA	interleukin 15 receptor subunit alpha	HGNC:5978	10p15.1
PTAFR	Approved symbol	PTAFR	platelet activating factor receptor	HGNC:9582	1p35.3
DNER	Approved symbol	DNER	delta/notch like EGF repeat containing	HGNC:24456	2q36.3
HEPHL1	Approved symbol	HEPHL1	hephaestin like 1	HGNC:30477	11q21
CD274	Approved symbol	CD274	CD274 molecule	HGNC:17635	9p24.1
HS6ST2	Approved symbol	HS6ST2	heparan sulfate 6-O-sulfotransferase 2	HGNC:19133	Xq26.2
WWC1	Approved symbol	WWC1	WW and C2 domain containing 1	HGNC:29435	5q34
CHI3L2	Approved symbol	CHI3L2	chitinase 3 like 2	HGNC:1933	1p13.2
WDR86	Approved symbol	WDR86	WD repeat domain 86	HGNC:28020	7q36.1
STEAP2	Approved symbol	STEAP2	STEAP2 metalloreductase	HGNC:17885	7q21.13
IL32	Approved symbol	IL32	interleukin 32	HGNC:16830	16p13.3
PLA1A	Approved symbol	PLA1A	phospholipase A1 member A	HGNC:17661	3q13.33
MT1M	Approved symbol	MT1M	metallothionein 1M	HGNC:14296	16q13
SERPINB2	Approved symbol	SERPINB2	serpin family B member 2	HGNC:8584	18q21.33-q22.1
LYZ	Approved symbol	LYZ	lysozyme	HGNC:6740	12q15
MT1G	Approved symbol	MT1G	metallothionein 1G	HGNC:7399	16q13
CD53	Approved symbol	CD53	CD53 molecule	HGNC:1686	1p13.3
CD96	Approved symbol	CD96	CD96 molecule	HGNC:16892	3q13.13-q13.2
SAA2	Approved symbol	SAA2	serum amyloid A2	HGNC:10514	11p15.1
CXCR4	Approved symbol	CXCR4	C-X-C motif chemokine receptor 4	HGNC:2561	2q22.1
C3	Approved symbol	C3	complement C3	HGNC:1318	19p13.3
FCGR3A	Approved symbol	FCGR3A	Fc fragment of IgG receptor IIIa	HGNC:3619	1q23.3
BATF2	Approved symbol	BATF2	basic leucine zipper ATF-like transcription factor 2	HGNC:25163	11q13.1
CLEC2B	Approved symbol	CLEC2B	C-type lectin domain family 2 member B	HGNC:2053	12p13.31
LRRC10B	Approved symbol	LRRC10B	leucine rich repeat containing 10B	HGNC:37215	11q12.2
DCLK3	Approved symbol	DCLK3	doublecortin like kinase 3	HGNC:19005	3p22.2
ELOVL7	Approved symbol	ELOVL7	ELOVL fatty acid elongase 7	HGNC:26292	5q12.1
ISM2	Approved symbol	ISM2	isthmin 2	HGNC:23176	14q24.3
UCN2	Approved symbol	UCN2	urocortin 2	HGNC:18414	3p21.31
UCN2	Synonyms	UTS2	urotensin 2	HGNC:12636	1p36.23
BCL2A1	Approved symbol	BCL2A1	BCL2 related protein A1	HGNC:991	15q25.1
MYEOV	Approved symbol	MYEOV	myeloma overexpressed	HGNC:7563	11q13.3
MT1F	Approved symbol	MT1F	metallothionein 1F	HGNC:7398	16q13
C1QTNF1	Approved symbol	C1QTNF1	C1q and TNF related 1	HGNC:14324	17q25.3
MGAT3	Approved symbol	MGAT3	mannosyl (beta-1,4-)-glycoprotein beta-1,4-N-acetylglucosaminyltransferase	HGNC:7046	22q13.1
MGAT3	Synonyms	MOGAT3	monoacylglycerol O-acyltransferase 3	HGNC:23249	7q22.1
SECTM1	Approved symbol	SECTM1	secreted and transmembrane 1	HGNC:10707	17q25
SOX5	Approved symbol	SOX5	SRY-box 5	HGNC:11201	12p12.1
HMGN2P46	Approved symbol	HMGN2P46	high mobility group nucleosomal binding domain 2 pseudogene 46	HGNC:26817	15q21.1
ZSWIM5	Approved symbol	ZSWIM5	zinc finger SWIM-type containing 5	HGNC:29299	1p34.1
GBP1P1	Approved symbol	GBP1P1	guanylate binding protein 1 pseudogene 1	HGNC:39561	1p22.2
BEX1	Approved symbol	BEX1	brain expressed X-linked 1	HGNC:1036	Xq22.1
FCMR	Approved symbol	FCMR	Fc fragment of IgM receptor	HGNC:14315	1q32.1
CNGA3	Approved symbol	CNGA3	cyclic nucleotide gated channel alpha 3	HGNC:2150	2q11.2
CIITA	Approved symbol	CIITA	class II major histocompatibility complex transactivator	HGNC:7067	16p13.13
FYB	Previous symbol	FYB1	FYN binding protein 1	HGNC:4036	5p13.1
SOD2	Approved symbol	SOD2	superoxide dismutase 2	HGNC:11180	6q25.3
N4BP3	Approved symbol	N4BP3	NEDD4 binding protein 3	HGNC:29852	5q35.3
AMPD3	Approved symbol	AMPD3	adenosine monophosphate deaminase 3	HGNC:470	11p15.4
ITK	Approved symbol	ITK	IL2 inducible T cell kinase	HGNC:6171	5q33.3
SERPINA9	Approved symbol	SERPINA9	serpin family A member 9	HGNC:15995	14q32.13
EEF1A2	Approved symbol	EEF1A2	eukaryotic translation elongation factor 1 alpha 2	HGNC:3192	20q13.33
IL12RB1	Approved symbol	IL12RB1	interleukin 12 receptor subunit beta 1	HGNC:5971	19p13.11
LOC100506242	Unmatched
PTGS2	Approved symbol	PTGS2	prostaglandin-endoperoxide synthase 2	HGNC:9605	1q31.1
MX1	Approved symbol	MX1	MX dynamin like GTPase 1	HGNC:7532	21q22.3
SDK1	Approved symbol	SDK1	sidekick cell adhesion molecule 1	HGNC:19307	7p22.2
CYBB	Approved symbol	CYBB	cytochrome b-245 beta chain	HGNC:2578	Xp21.1-p11.4
SP6	Approved symbol	SP6	Sp6 transcription factor	HGNC:14530	17q21.32
IL11	Approved symbol	IL11	interleukin 11	HGNC:5966	19q13.42
TNFRSF1B	Approved symbol	TNFRSF1B	TNF receptor superfamily member 1B	HGNC:11917	1p36.22
PLCH1	Approved symbol	PLCH1	phospholipase C eta 1	HGNC:29185	3q25.31
APOL4	Approved symbol	APOL4	apolipoprotein L4	HGNC:14867	22q12.3
TNFSF14	Approved symbol	TNFSF14	TNF superfamily member 14	HGNC:11930	19p13.3
IL4I1	Approved symbol	IL4I1	interleukin 4 induced 1	HGNC:19094	19q13.33
LINC00473	Approved symbol	LINC00473	long intergenic non-protein coding RNA 473	HGNC:21160	6q27
WTAPP1	Approved symbol	WTAPP1	Wilms tumor 1 associated protein pseudogene 1	HGNC:44115	11q22.2
RRAD	Approved symbol	RRAD	RRAD, Ras related glycolysis inhibitor and calcium channel regulator	HGNC:10446	16q22.1
IFI44L	Approved symbol	IFI44L	interferon induced protein 44 like	HGNC:17817	1p31.1
CD74	Approved symbol	CD74	CD74 molecule	HGNC:1697	5q33.1
SMTNL1	Approved symbol	SMTNL1	smoothelin like 1	HGNC:32394	11q12.1
OAS1	Approved symbol	OAS1	2'-5'-oligoadenylate synthetase 1	HGNC:8086	12q24.2
CDCP1	Approved symbol	CDCP1	CUB domain containing protein 1	HGNC:24357	3p21.31
OASL	Approved symbol	OASL	2'-5'-oligoadenylate synthetase like	HGNC:8090	12q24.31
OLAH	Approved symbol	OLAH	oleoyl-ACP hydrolase	HGNC:25625	10p13
CXCL10	Approved symbol	CXCL10	C-X-C motif chemokine ligand 10	HGNC:10637	4q21.1
L1CAM	Approved symbol	L1CAM	L1 cell adhesion molecule	HGNC:6470	Xq28
RCSD1	Approved symbol	RCSD1	RCSD domain containing 1	HGNC:28310	1q24.2
MEGF10	Approved symbol	MEGF10	multiple EGF like domains 10	HGNC:29634	5q23.2
LINC00908	Approved symbol	LINC00908	long intergenic non-protein coding RNA 908	HGNC:27599	18q23
SLC26A4	Approved symbol	SLC26A4	solute carrier family 26 member 4	HGNC:8818	7q22.3
LINC00944	Approved symbol	LINC00944	long intergenic non-protein coding RNA 944	HGNC:48640	12q24.32
MME	Approved symbol	MME	membrane metalloendopeptidase	HGNC:7154	3q25.2
EREG	Approved symbol	EREG	epiregulin	HGNC:3443	4q13.3
SERPINB7	Approved symbol	SERPINB7	serpin family B member 7	HGNC:13902	18q21.33
POU2F2	Approved symbol	POU2F2	POU class 2 homeobox 2	HGNC:9213	19q13.2
SLC7A2	Approved symbol	SLC7A2	solute carrier family 7 member 2	HGNC:11060	8p22
GBP4	Approved symbol	GBP4	guanylate binding protein 4	HGNC:20480	1p22.2
DAZL	Approved symbol	DAZL	deleted in azoospermia like	HGNC:2685	3p24.3
CP	Approved symbol	CP	ceruloplasmin	HGNC:2295	3q24-q25.1
SERPINB3	Approved symbol	SERPINB3	serpin family B member 3	HGNC:10569	18q21.33
SLAMF8	Approved symbol	SLAMF8	SLAM family member 8	HGNC:21391	1q23.2
ICAM1	Approved symbol	ICAM1	intercellular adhesion molecule 1	HGNC:5344	19p13.2
ERC2	Approved symbol	ERC2	ELKS/RAB6-interacting/CAST family member 2	HGNC:31922	3p14.3
CCR1	Approved symbol	CCR1	C-C motif chemokine receptor 1	HGNC:1602	3p21.31
SLC8A3	Approved symbol	SLC8A3	solute carrier family 8 member A3	HGNC:11070	14q24.2
MMP13	Approved symbol	MMP13	matrix metallopeptidase 13	HGNC:7159	11q22.2
DUOX2	Approved symbol	DUOX2	dual oxidase 2	HGNC:13273	15q21.1
PILRA	Approved symbol	PILRA	paired immunoglobin like type 2 receptor alpha	HGNC:20396	7q22.1
SNAP25	Approved symbol	SNAP25	synaptosome associated protein 25	HGNC:11132	20p12.2
HLA-DRB1	Approved symbol	HLA-DRB1	major histocompatibility complex, class II, DR beta 1	HGNC:4948	6p21.32
NPPB	Approved symbol	NPPB	natriuretic peptide B	HGNC:7940	1p36.22
MMP12	Approved symbol	MMP12	matrix metallopeptidase 12	HGNC:7158	11q22.2
SAMSN1	Approved symbol	SAMSN1	SAM domain, SH3 domain and nuclear localization signals 1	HGNC:10528	21q11.2
NTN1	Approved symbol	NTN1	netrin 1	HGNC:8029	17p13.1
MT3	Approved symbol	MT3	metallothionein 3	HGNC:7408	16q13
BATF3	Approved symbol	BATF3	basic leucine zipper ATF-like transcription factor 3	HGNC:28915	1q32.3
HLA-DRB5	Approved symbol	HLA-DRB5	major histocompatibility complex, class II, DR beta 5	HGNC:4953	6p21.32
IRF8	Approved symbol	IRF8	interferon regulatory factor 8	HGNC:5358	16q24.1
LOC100505622	Unmatched
IL1RL1	Approved symbol	IL1RL1	interleukin 1 receptor like 1	HGNC:5998	2q12.1
P2RX7	Approved symbol	P2RX7	purinergic receptor P2X 7	HGNC:8537	12q24.31
MMP10	Approved symbol	MMP10	matrix metallopeptidase 10	HGNC:7156	11q22.2
KCNN3	Approved symbol	KCNN3	potassium calcium-activated channel subfamily N member 3	HGNC:6292	1q21.3
KYNU	Approved symbol	KYNU	kynureninase	HGNC:6469	2q22.2
KISS1R	Approved symbol	KISS1R	KISS1 receptor	HGNC:4510	19p13.3
RSAD2	Approved symbol	RSAD2	radical S-adenosyl methionine domain containing 2	HGNC:30908	2p25.2
MMP9	Approved symbol	MMP9	matrix metallopeptidase 9	HGNC:7176	20q13.12
FAM65C	Previous symbol	RIPOR3	RIPOR family member 3	HGNC:16168	20q13.13
CXCL11	Approved symbol	CXCL11	C-X-C motif chemokine ligand 11	HGNC:10638	4q21.1
CTSS	Approved symbol	CTSS	cathepsin S	HGNC:2545	1q21.3
MMP1	Approved symbol	MMP1	matrix metallopeptidase 1	HGNC:7155	11q22.2
CMPK2	Approved symbol	CMPK2	cytidine/uridine monophosphate kinase 2	HGNC:27015	2p25.2
HLA-DQA1	Approved symbol	HLA-DQA1	major histocompatibility complex, class II, DQ alpha 1	HGNC:4942	6p21.32
MEFV	Approved symbol	MEFV	MEFV, pyrin innate immunity regulator	HGNC:6998	16p13.3
IL2RA	Approved symbol	IL2RA	interleukin 2 receptor subunit alpha	HGNC:6008	10p15.1
NRK	Approved symbol	NRK	Nik related kinase	HGNC:25391	Xq22.3
SPTA1	Approved symbol	SPTA1	spectrin alpha, erythrocytic 1	HGNC:11272	1q23.1
CCL3	Approved symbol	CCL3	C-C motif chemokine ligand 3	HGNC:10627	17q12
ICAM4	Approved symbol	ICAM4	intercellular adhesion molecule 4 (Landsteiner-Wiener blood group)	HGNC:5347	19p13.2
LINC00943	Approved symbol	LINC00943	long intergenic non-protein coding RNA 943	HGNC:48639	12q24.32
XIRP1	Approved symbol	XIRP1	xin actin binding repeat containing 1	HGNC:14301	3p22.2
ADCY8	Approved symbol	ADCY8	adenylate cyclase 8	HGNC:239	8q24.22
CXCL2	Approved symbol	CXCL2	C-X-C motif chemokine ligand 2	HGNC:4603	4q13.3
CCL8	Approved symbol	CCL8	C-C motif chemokine ligand 8	HGNC:10635	17q12
AIM2	Approved symbol	AIM2	absent in melanoma 2	HGNC:357	1q23.1-q23.2
CPXM1	Approved symbol	CPXM1	carboxypeptidase X, M14 family member 1	HGNC:15771	20p13
HCK	Approved symbol	HCK	HCK proto-oncogene, Src family tyrosine kinase	HGNC:4840	20q11.21
PDZK1IP1	Approved symbol	PDZK1IP1	PDZK1 interacting protein 1	HGNC:16887	1p33
DIRC1	Approved symbol	DIRC1	disrupted in renal carcinoma 1	HGNC:15760	2q32.2
CCL5	Approved symbol	CCL5	C-C motif chemokine ligand 5	HGNC:10632	17q12
CCL7	Approved symbol	CCL7	C-C motif chemokine ligand 7	HGNC:10634	17q12
HLA-DQB1	Approved symbol	HLA-DQB1	major histocompatibility complex, class II, DQ beta 1	HGNC:4944	6p21.32
IL33	Approved symbol	IL33	interleukin 33	HGNC:16028	9p24.1
GPR84	Approved symbol	GPR84	G protein-coupled receptor 84	HGNC:4535	12q13.13
PI3	Approved symbol	PI3	peptidase inhibitor 3	HGNC:8947	20q13.12
NOD2	Approved symbol	NOD2	nucleotide binding oligomerization domain containing 2	HGNC:5331	16q12.1
SLC26A4-AS1	Approved symbol	SLC26A4-AS1	SLC26A4 antisense RNA 1	HGNC:22385	7q22.3
SLAMF7	Approved symbol	SLAMF7	SLAM family member 7	HGNC:21394	1q23.3
IL1A	Approved symbol	IL1A	interleukin 1 alpha	HGNC:5991	2q14.1
CXCL9	Approved symbol	CXCL9	C-X-C motif chemokine ligand 9	HGNC:7098	4q21.1
C15orf48	Approved symbol	C15orf48	chromosome 15 open reading frame 48	HGNC:29898	15q21.1
NOS2	Approved symbol	NOS2	nitric oxide synthase 2	HGNC:7873	17q11.2
NOS2	Synonyms	NANOS2	nanos C2HC-type zinc finger 2	HGNC:23292	19q13.32
EHF	Approved symbol	EHF	ETS homologous factor	HGNC:3246	11p13
GBP5	Approved symbol	GBP5	guanylate binding protein 5	HGNC:19895	1p22.2
PF4V1	Approved symbol	PF4V1	platelet factor 4 variant 1	HGNC:8862	4q13.3
IL1B	Approved symbol	IL1B	interleukin 1 beta	HGNC:5992	2q14.1
CXCL8	Approved symbol	CXCL8	C-X-C motif chemokine ligand 8	HGNC:6025	4q13.3
CSF2	Approved symbol	CSF2	colony stimulating factor 2	HGNC:2434	5q31.1
IDO1	Approved symbol	IDO1	indoleamine 2,3-dioxygenase 1	HGNC:6059	8p11.21
CCL20	Approved symbol	CCL20	C-C motif chemokine ligand 20	HGNC:10619	2q36.3
IL24	Approved symbol	IL24	interleukin 24	HGNC:11346	1q32.1
SERPINB4	Approved symbol	SERPINB4	serpin family B member 4	HGNC:10570	18q21.33
MIR3945HG	Approved symbol	MIR3945HG	MIR3945 host gene	HGNC:52002	4q35.1
CD38	Approved symbol	CD38	CD38 molecule	HGNC:1667	4p15.32
CXCL1	Approved symbol	CXCL1	C-X-C motif chemokine ligand 1	HGNC:4602	4q13.3
ASCL2	Approved symbol	ASCL2	achaete-scute family bHLH transcription factor 2	HGNC:739	11p15.5
ADAMDEC1	Approved symbol	ADAMDEC1	ADAM like decysin 1	HGNC:16299	8p21.2
CXCL3	Approved symbol	CXCL3	C-X-C motif chemokine ligand 3	HGNC:4604	4q13.3
MMP3	Approved symbol	MMP3	matrix metallopeptidase 3	HGNC:7173	11q22.2
CXCL6	Approved symbol	CXCL6	C-X-C motif chemokine ligand 6	HGNC:10643	4q13.3
MMP8	Approved symbol	MMP8	matrix metallopeptidase 8	HGNC:7175	11q22.2
CXCL5	Approved symbol	CXCL5	C-X-C motif chemokine ligand 5	HGNC:10642	4q13.3
CSF3	Approved symbol	CSF3	colony stimulating factor 3	HGNC:2438	17q21.1
COL21A1	Approved symbol	COL21A1	collagen type XXI alpha 1 chain	HGNC:17025	6p12.1
TM4SF20	Approved symbol	TM4SF20	transmembrane 4 L six family member 20	HGNC:26230	2q36.3
KRT16	Approved symbol	KRT16	keratin 16	HGNC:6423	17q21.2
MGP	Approved symbol	MGP	matrix Gla protein	HGNC:7060	12p12.3
FLG	Approved symbol	FLG	filaggrin	HGNC:3748	1q21.3
FLG	Synonyms	FGFR1	fibroblast growth factor receptor 1	HGNC:3688	8p11.23
RBP1	Approved symbol	RBP1	retinol binding protein 1	HGNC:9919	3q23
RBP1	Synonyms	ARID4A	AT-rich interaction domain 4A	HGNC:9885	14q23.1
KRT17	Approved symbol	KRT17	keratin 17	HGNC:6427	17q21.2
ASB5	Approved symbol	ASB5	ankyrin repeat and SOCS box containing 5	HGNC:17180	4q34.2
PADI2	Approved symbol	PADI2	peptidyl arginine deiminase 2	HGNC:18341	1p36.13
SCRG1	Approved symbol	SCRG1	stimulator of chondrogenesis 1	HGNC:17036	4q34.1
PLXDC2	Approved symbol	PLXDC2	plexin domain containing 2	HGNC:21013	10p12.31
RASSF9	Approved symbol	RASSF9	Ras association domain family member 9	HGNC:15739	12q21.31
CPA4	Approved symbol	CPA4	carboxypeptidase A4	HGNC:15740	7q32.2
MEST	Approved symbol	MEST	mesoderm specific transcript	HGNC:7028	7q32.2
COL15A1	Approved symbol	COL15A1	collagen type XV alpha 1 chain	HGNC:2192	9q22.33
CMKLR1	Approved symbol	CMKLR1	chemerin chemokine-like receptor 1	HGNC:2121	12q23.3
GREM2	Approved symbol	GREM2	gremlin 2, DAN family BMP antagonist	HGNC:17655	1q43
MRVI1	Approved symbol	MRVI1	murine retrovirus integration site 1 homolog	HGNC:7237	11p15.4
ERG	Approved symbol	ERG	ERG, ETS transcription factor	HGNC:3446	21q22.2
ACTA2	Approved symbol	ACTA2	actin, alpha 2, smooth muscle, aorta	HGNC:130	10q23.31
FAIM2	Approved symbol	FAIM2	Fas apoptotic inhibitory molecule 2	HGNC:17067	12q13.12
H19	Approved symbol	H19	H19, imprinted maternally expressed transcript (non-protein coding)	HGNC:4713	11p15.5
SFRP4	Approved symbol	SFRP4	secreted frizzled related protein 4	HGNC:10778	7p14.1
HMCN1	Approved symbol	HMCN1	hemicentin 1	HGNC:19194	1q25.3-q31.1
EXTL1	Approved symbol	EXTL1	exostosin like glycosyltransferase 1	HGNC:3515	1p36.11
FGF14	Approved symbol	FGF14	fibroblast growth factor 14	HGNC:3671	13q33.1
SCN2A	Approved symbol	SCN2A	sodium voltage-gated channel alpha subunit 2	HGNC:10588	2q24.3
TPD52L1	Approved symbol	TPD52L1	tumor protein D52 like 1	HGNC:12006	6q22-q23
COL1A1	Approved symbol	COL1A1	collagen type I alpha 1 chain	HGNC:2197	17q21.33
SYT12	Approved symbol	SYT12	synaptotagmin 12	HGNC:18381	11q13.2
EFNB3	Approved symbol	EFNB3	ephrin B3	HGNC:3228	17p13.1
SYNDIG1	Approved symbol	SYNDIG1	synapse differentiation inducing 1	HGNC:15885	20p11.21
SYNDIG1	Synonyms	SYNDIG1	synapse differentiation inducing 1	HGNC:15885	20p11.21
CDKN2B	Approved symbol	CDKN2B	cyclin dependent kinase inhibitor 2B	HGNC:1788	9p21.3
NREP	Approved symbol	NREP	neuronal regeneration related protein	HGNC:16834	5q22.1
SGCD	Approved symbol	SGCD	sarcoglycan delta	HGNC:10807	5q33.2-q33.3
HRCT1	Approved symbol	HRCT1	histidine rich carboxyl terminus 1	HGNC:33872	9p13.3
CRABP2	Approved symbol	CRABP2	cellular retinoic acid binding protein 2	HGNC:2339	1q23.1
PTPRQ	Approved symbol	PTPRQ	protein tyrosine phosphatase, receptor type Q	HGNC:9679	12q21.31
PTPRQ	Previous symbol	PTPRR	protein tyrosine phosphatase, receptor type R	HGNC:9680	12q15
AKAP6	Approved symbol	AKAP6	A-kinase anchoring protein 6	HGNC:376	14q12
NPR3	Approved symbol	NPR3	natriuretic peptide receptor 3	HGNC:7945	5p13.3
NPR3	Synonyms	NPRL3	NPR3 like, GATOR1 complex subunit	HGNC:14124	16p13.3
PRSS23	Approved symbol	PRSS23	serine protease 23	HGNC:14370	11q14.2
LINC01018	Approved symbol	LINC01018	long intergenic non-protein coding RNA 1018	HGNC:27394	5p15.31
LDHD	Approved symbol	LDHD	lactate dehydrogenase D	HGNC:19708	16q23.1
MRAP2	Approved symbol	MRAP2	melanocortin 2 receptor accessory protein 2	HGNC:21232	6q14.2
ITGBL1	Approved symbol	ITGBL1	integrin subunit beta like 1	HGNC:6164	13q33.1
SLC12A8	Approved symbol	SLC12A8	solute carrier family 12 member 8	HGNC:15595	3q21.2
SERTAD4	Approved symbol	SERTAD4	SERTA domain containing 4	HGNC:25236	1q32.2
HSPB6	Approved symbol	HSPB6	heat shock protein family B (small) member 6	HGNC:26511	19q13.12
PIEZO2	Approved symbol	PIEZO2	piezo type mechanosensitive ion channel component 2	HGNC:26270	18p11.22-p11.21
GALNT5	Approved symbol	GALNT5	polypeptide N-acetylgalactosaminyltransferase 5	HGNC:4127	2q24.1
LRRC17	Approved symbol	LRRC17	leucine rich repeat containing 17	HGNC:16895	7q22.1
KRT18	Approved symbol	KRT18	keratin 18	HGNC:6430	12q13.13
F2RL1	Approved symbol	F2RL1	F2R like trypsin receptor 1	HGNC:3538	5q13.3
LSAMP	Approved symbol	LSAMP	limbic system-associated membrane protein	HGNC:6705	3q13.31
LINC01279	Approved symbol	LINC01279	long intergenic non-protein coding RNA 1279	HGNC:50335	3q13.2
KRTAP1-1	Approved symbol	KRTAP1-1	keratin associated protein 1-1	HGNC:16772	17q21.2
COL14A1	Approved symbol	COL14A1	collagen type XIV alpha 1 chain	HGNC:2191	8q24.12
TET1	Approved symbol	TET1	tet methylcytosine dioxygenase 1	HGNC:29484	10q21.3
ECM2	Approved symbol	ECM2	extracellular matrix protein 2	HGNC:3154	9q22.31
NAP1L3	Approved symbol	NAP1L3	nucleosome assembly protein 1 like 3	HGNC:7639	Xq21.32
GALNT16	Approved symbol	GALNT16	polypeptide N-acetylgalactosaminyltransferase 16	HGNC:23233	14q24.1
MAMDC2	Approved symbol	MAMDC2	MAM domain containing 2	HGNC:23673	9q21.12
SPARC	Approved symbol	SPARC	secreted protein acidic and cysteine rich	HGNC:11219	5q33.1
AQP1	Approved symbol	AQP1	aquaporin 1 (Colton blood group)	HGNC:633	7p14.3
IGF1	Approved symbol	IGF1	insulin like growth factor 1	HGNC:5464	12q23.2
DEPTOR	Approved symbol	DEPTOR	DEP domain containing MTOR interacting protein	HGNC:22953	8q24.12
CNTNAP3B	Approved symbol	CNTNAP3B	contactin associated protein like 3B	HGNC:32035	9p11.2
MFAP5	Approved symbol	MFAP5	microfibril associated protein 5	HGNC:29673	12p13.31
DNAJC12	Approved symbol	DNAJC12	DnaJ heat shock protein family (Hsp40) member C12	HGNC:28908	10q21.3
GDF6	Approved symbol	GDF6	growth differentiation factor 6	HGNC:4221	8q22.1
TSPAN2	Approved symbol	TSPAN2	tetraspanin 2	HGNC:20659	1p13.2
PDE11A	Approved symbol	PDE11A	phosphodiesterase 11A	HGNC:8773	2q31.2
CHST6	Approved symbol	CHST6	carbohydrate sulfotransferase 6	HGNC:6938	16q23.1
MGARP	Approved symbol	MGARP	mitochondria localized glutamic acid rich protein	HGNC:29969	4q31.1
KDELR3	Approved symbol	KDELR3	KDEL endoplasmic reticulum protein retention receptor 3	HGNC:6306	22q13.1
JAG1	Approved symbol	JAG1	jagged 1	HGNC:6188	20p12.2
COMTD1	Approved symbol	COMTD1	catechol-O-methyltransferase domain containing 1	HGNC:26309	10q22.2
COL2A1	Approved symbol	COL2A1	collagen type II alpha 1 chain	HGNC:2200	12q13.11
ROR1	Approved symbol	ROR1	receptor tyrosine kinase like orphan receptor 1	HGNC:10256	1p31.3
ROR1	Synonyms	RORA	RAR related orphan receptor A	HGNC:10258	15q22.2
TP53I3	Approved symbol	TP53I3	tumor protein p53 inducible protein 3	HGNC:19373	2p23.3
MAP3K7CL	Approved symbol	MAP3K7CL	MAP3K7 C-terminal like	HGNC:16457	21q21.3
ITGA8	Approved symbol	ITGA8	integrin subunit alpha 8	HGNC:6144	10p13
HSD17B6	Approved symbol	HSD17B6	hydroxysteroid 17-beta dehydrogenase 6	HGNC:23316	12q13.3
COL12A1	Approved symbol	COL12A1	collagen type XII alpha 1 chain	HGNC:2188	6q13-q14.1
PPIC	Approved symbol	PPIC	peptidylprolyl isomerase C	HGNC:9256	5q23.2
PC	Approved symbol	PC	pyruvate carboxylase	HGNC:8636	11q13.2
PC	Synonyms	PODXL	podocalyxin like	HGNC:9171	7q32.3
SERPINE2	Approved symbol	SERPINE2	serpin family E member 2	HGNC:8951	2q36.1
PDE5A	Approved symbol	PDE5A	phosphodiesterase 5A	HGNC:8784	4q26
ID3	Approved symbol	ID3	inhibitor of DNA binding 3, HLH protein	HGNC:5362	1p36.12
KLHL13	Approved symbol	KLHL13	kelch like family member 13	HGNC:22931	Xq24
TINAGL1	Approved symbol	TINAGL1	tubulointerstitial nephritis antigen like 1	HGNC:19168	1p35.2
LMOD1	Approved symbol	LMOD1	leiomodin 1	HGNC:6647	1q32.1
FHL1	Approved symbol	FHL1	four and a half LIM domains 1	HGNC:3702	Xq26.3
FHL1	Synonyms	HPLH1	hemophagocytic lymphohistiocytosis 1	HGNC:23824	9q21.3-q22
FHL1	Synonyms	CFH	complement factor H	HGNC:4883	1q31.3
CACNB4	Approved symbol	CACNB4	calcium voltage-gated channel auxiliary subunit beta 4	HGNC:1404	2q23.3
PTX3	Approved symbol	PTX3	pentraxin 3	HGNC:9692	3q25.32
ADAMTS16	Approved symbol	ADAMTS16	ADAM metallopeptidase with thrombospondin type 1 motif 16	HGNC:17108	5p15.32
PODNL1	Approved symbol	PODNL1	podocan like 1	HGNC:26275	19p13.12
C3orf80	Approved symbol	C3orf80	chromosome 3 open reading frame 80	HGNC:40048	3q25.33
SAMD11	Approved symbol	SAMD11	sterile alpha motif domain containing 11	HGNC:28706	1p36.33
HSPB7	Approved symbol	HSPB7	heat shock protein family B (small) member 7	HGNC:5249	1p36.13
SPATA18	Approved symbol	SPATA18	spermatogenesis associated 18	HGNC:29579	4q12
FKBP7	Approved symbol	FKBP7	FK506 binding protein 7	HGNC:3723	2q31.2
CD248	Approved symbol	CD248	CD248 molecule	HGNC:18219	11q13.2
LSP1	Approved symbol	LSP1	lymphocyte-specific protein 1	HGNC:6707	11p15.5
CDH6	Approved symbol	CDH6	cadherin 6	HGNC:1765	5p13.3
NALCN	Approved symbol	NALCN	sodium leak channel, non-selective	HGNC:19082	13q32.3-q33.1
KAZALD1	Approved symbol	KAZALD1	Kazal type serine peptidase inhibitor domain 1	HGNC:25460	10q24.31
ERMN	Approved symbol	ERMN	ermin	HGNC:29208	2q24.1
ELN	Approved symbol	ELN	elastin	HGNC:3327	7q11.23
ENDOD1	Approved symbol	ENDOD1	endonuclease domain containing 1	HGNC:29129	11q21
STARD4-AS1	Approved symbol	STARD4-AS1	STARD4 antisense RNA 1	HGNC:44117	5q22.1
IGSF1	Approved symbol	IGSF1	immunoglobulin superfamily member 1	HGNC:5948	Xq25
ABCA8	Approved symbol	ABCA8	ATP binding cassette subfamily A member 8	HGNC:38	17q24.2
SESN3	Approved symbol	SESN3	sestrin 3	HGNC:23060	11q21
TRIM16L	Approved symbol	TRIM16L	tripartite motif containing 16 like	HGNC:32670	17p11.2
PLD5	Approved symbol	PLD5	phospholipase D family member 5	HGNC:26879	1q43
THBS2	Approved symbol	THBS2	thrombospondin 2	HGNC:11786	6q27
CFI	Approved symbol	CFI	complement factor I	HGNC:5394	4q25
CCDC80	Approved symbol	CCDC80	coiled-coil domain containing 80	HGNC:30649	3q13.2
WDR63	Approved symbol	WDR63	WD repeat domain 63	HGNC:30711	1p22.3
ADAMTSL1	Approved symbol	ADAMTSL1	ADAMTS like 1	HGNC:14632	9p22.2-p22.1
VWA5A	Approved symbol	VWA5A	von Willebrand factor A domain containing 5A	HGNC:6658	11q24.2
SLIT3	Approved symbol	SLIT3	slit guidance ligand 3	HGNC:11087	5q34-q35.1
SLIT3	Synonyms	SLIT1	slit guidance ligand 1	HGNC:11085	10q24.1
ISLR	Approved symbol	ISLR	immunoglobulin superfamily containing leucine rich repeat	HGNC:6133	15q24.1
SULF2	Approved symbol	SULF2	sulfatase 2	HGNC:20392	20q13.12
SLC14A1	Approved symbol	SLC14A1	solute carrier family 14 member 1 (Kidd blood group)	HGNC:10918	18q12.3
EFEMP1	Approved symbol	EFEMP1	EGF containing fibulin extracellular matrix protein 1	HGNC:3218	2p16.1
COPZ2	Approved symbol	COPZ2	coatomer protein complex subunit zeta 2	HGNC:19356	17q21.32
ASIC1	Approved symbol	ASIC1	acid sensing ion channel subunit 1	HGNC:100	12q13.12
GSTA4	Approved symbol	GSTA4	glutathione S-transferase alpha 4	HGNC:4629	6p12.2
RPS4Y1	Approved symbol	RPS4Y1	ribosomal protein S4, Y-linked 1	HGNC:10425	Yp11.2
ACOX2	Approved symbol	ACOX2	acyl-CoA oxidase 2	HGNC:120	3p14.3
RIMS1	Approved symbol	RIMS1	regulating synaptic membrane exocytosis 1	HGNC:17282	6q13
DYNC1I1	Approved symbol	DYNC1I1	dynein cytoplasmic 1 intermediate chain 1	HGNC:2963	7q21.3
FAM198B	Approved symbol	FAM198B	family with sequence similarity 198 member B	HGNC:25312	4q32.1
MMP16	Approved symbol	MMP16	matrix metallopeptidase 16	HGNC:7162	8q21.3
LOC100128164	Unmatched
ADRA2C	Approved symbol	ADRA2C	adrenoceptor alpha 2C	HGNC:283	4p16.3
ACAN	Approved symbol	ACAN	aggrecan	HGNC:319	15q26.1
SCUBE3	Approved symbol	SCUBE3	signal peptide, CUB domain and EGF like domain containing 3	HGNC:13655	6p21.3
HACD4	Approved symbol	HACD4	3-hydroxyacyl-CoA dehydratase 4	HGNC:20920	9p21.3
TUBB3	Approved symbol	TUBB3	tubulin beta 3 class III	HGNC:20772	16q24.3
RTKN2	Approved symbol	RTKN2	rhotekin 2	HGNC:19364	10q21.2
TMEM59L	Approved symbol	TMEM59L	transmembrane protein 59 like	HGNC:13237	19p12
LMO7	Approved symbol	LMO7	LIM domain 7	HGNC:6646	13q22.2
UACA	Approved symbol	UACA	uveal autoantigen with coiled-coil domains and ankyrin repeats	HGNC:15947	15q23
KCNN4	Approved symbol	KCNN4	potassium calcium-activated channel subfamily N member 4	HGNC:6293	19q13.31
OSBPL7	Approved symbol	OSBPL7	oxysterol binding protein like 7	HGNC:16387	17q21
F2RL2	Approved symbol	F2RL2	coagulation factor II thrombin receptor like 2	HGNC:3539	5q13.3
DLX2	Approved symbol	DLX2	distal-less homeobox 2	HGNC:2915	2q31.1
TXNDC16	Approved symbol	TXNDC16	thioredoxin domain containing 16	HGNC:19965	14q22.1
REEP2	Approved symbol	REEP2	receptor accessory protein 2	HGNC:17975	5q31.2
SLC16A9	Approved symbol	SLC16A9	solute carrier family 16 member 9	HGNC:23520	10q21.2
ADAMTS12	Approved symbol	ADAMTS12	ADAM metallopeptidase with thrombospondin type 1 motif 12	HGNC:14605	5p13.3-p13.2
PLAC9	Approved symbol	PLAC9	placenta specific 9	HGNC:19255	10q22.3
PYCR1	Approved symbol	PYCR1	pyrroline-5-carboxylate reductase 1	HGNC:9721	17q25.3
IFITM10	Approved symbol	IFITM10	interferon induced transmembrane protein 10	HGNC:40022	11p15.5
ARNT2	Approved symbol	ARNT2	aryl hydrocarbon receptor nuclear translocator 2	HGNC:16876	15q25.1
COMP	Approved symbol	COMP	cartilage oligomeric matrix protein	HGNC:2227	19p13.11
P2RX6	Approved symbol	P2RX6	purinergic receptor P2X 6	HGNC:8538	22q11.21
MEX3B	Approved symbol	MEX3B	mex-3 RNA binding family member B	HGNC:25297	15q25.2
ITGA11	Approved symbol	ITGA11	integrin subunit alpha 11	HGNC:6136	15q23
SCFD2	Approved symbol	SCFD2	sec1 family domain containing 2	HGNC:30676	4q12
PCDH10	Approved symbol	PCDH10	protocadherin 10	HGNC:13404	4q28.3
MMP11	Approved symbol	MMP11	matrix metallopeptidase 11	HGNC:7157	22q11.23
FGFR2	Approved symbol	FGFR2	fibroblast growth factor receptor 2	HGNC:3689	10q26.13
C17orf107	Approved symbol	C17orf107	chromosome 17 open reading frame 107	HGNC:37238	17p13.2
IGFBP6	Approved symbol	IGFBP6	insulin like growth factor binding protein 6	HGNC:5475	12q13.13
EFNA5	Approved symbol	EFNA5	ephrin A5	HGNC:3225	5q21.3
SPOCK1	Approved symbol	SPOCK1	SPARC/osteonectin, cwcv and kazal like domains proteoglycan 1	HGNC:11251	5q31.2
SCN9A	Approved symbol	SCN9A	sodium voltage-gated channel alpha subunit 9	HGNC:10597	2q24.3
KIF26B	Approved symbol	KIF26B	kinesin family member 26B	HGNC:25484	1q44
COL4A1	Approved symbol	COL4A1	collagen type IV alpha 1 chain	HGNC:2202	13q34
CCDC85A	Approved symbol	CCDC85A	coiled-coil domain containing 85A	HGNC:29400	2p16.1
RAB39B	Approved symbol	RAB39B	RAB39B, member RAS oncogene family	HGNC:16499	Xq28
CLEC3B	Approved symbol	CLEC3B	C-type lectin domain family 3 member B	HGNC:11891	3p21.31
KLF4	Approved symbol	KLF4	Kruppel like factor 4	HGNC:6348	9q31.2
GDPD5	Approved symbol	GDPD5	glycerophosphodiester phosphodiesterase domain containing 5	HGNC:28804	11q13.4-q13.5
GLS	Approved symbol	GLS	glutaminase	HGNC:4331	2q32.2
GLS	Synonyms	GLS2	glutaminase 2	HGNC:29570	12q13.3
TP53	Approved symbol	TP53	tumor protein p53	HGNC:11998	17p13.1
VCAN	Approved symbol	VCAN	versican	HGNC:2464	5q14.2-q14.3
POSTN	Approved symbol	POSTN	periostin	HGNC:16953	13q13.3
PRELP	Approved symbol	PRELP	proline and arginine rich end leucine rich repeat protein	HGNC:9357	1q32.1
OLFM2	Approved symbol	OLFM2	olfactomedin 2	HGNC:17189	19p13.2
CC2D2A	Approved symbol	CC2D2A	coiled-coil and C2 domain containing 2A	HGNC:29253	4p15.32
OLFML2B	Approved symbol	OLFML2B	olfactomedin like 2B	HGNC:24558	1q23.3
PCYOX1L	Approved symbol	PCYOX1L	prenylcysteine oxidase 1 like	HGNC:28477	5q32
PAPPA2	Approved symbol	PAPPA2	pappalysin 2	HGNC:14615	1q25.2
GRIK2	Approved symbol	GRIK2	glutamate ionotropic receptor kainate type subunit 2	HGNC:4580	6q16.3
GRIK2	Previous symbol	GRIK5	glutamate ionotropic receptor kainate type subunit 5	HGNC:4583	19q13.2
RPL22L1	Approved symbol	RPL22L1	ribosomal protein L22 like 1	HGNC:27610	3q26.2
LDB2	Approved symbol	LDB2	LIM domain binding 2	HGNC:6533	4p15.32
GALNT10	Approved symbol	GALNT10	polypeptide N-acetylgalactosaminyltransferase 10	HGNC:19873	5q33.2
NPM3	Approved symbol	NPM3	nucleophosmin/nucleoplasmin 3	HGNC:7931	10q24.32
PKIB	Approved symbol	PKIB	cAMP-dependent protein kinase inhibitor beta	HGNC:9018	6q22.31
MN1	Approved symbol	MN1	MN1 proto-oncogene, transcriptional regulator	HGNC:7180	22q12.1
HTRA1	Approved symbol	HTRA1	HtrA serine peptidase 1	HGNC:9476	10q26.13
TRO	Approved symbol	TRO	trophinin	HGNC:12326	Xp11.21
ID4	Approved symbol	ID4	inhibitor of DNA binding 4, HLH protein	HGNC:5363	6p22.3
TAGLN	Approved symbol	TAGLN	transgelin	HGNC:11553	11q23.2
AFF3	Approved symbol	AFF3	AF4/FMR2 family member 3	HGNC:6473	2q11.2
ANKH	Approved symbol	ANKH	ANKH inorganic pyrophosphate transport regulator	HGNC:15492	5p15.2
GALNT1	Approved symbol	GALNT1	polypeptide N-acetylgalactosaminyltransferase 1	HGNC:4123	18q12.2
LDLRAD4	Approved symbol	LDLRAD4	low density lipoprotein receptor class A domain containing 4	HGNC:1224	18p11.21
DLX5	Approved symbol	DLX5	distal-less homeobox 5	HGNC:2918	7q21.3
KIAA1161	Previous symbol	MYORG	myogenesis regulating glycosidase (putative)	HGNC:19918	9p13.3
LAMB1	Approved symbol	LAMB1	laminin subunit beta 1	HGNC:6486	7q31.1
DCLK1	Approved symbol	DCLK1	doublecortin like kinase 1	HGNC:2700	13q13.3
EPGN	Approved symbol	EPGN	epithelial mitogen	HGNC:17470	4q13.3
GPAM	Approved symbol	GPAM	glycerol-3-phosphate acyltransferase, mitochondrial	HGNC:24865	10q25.2
PRPS1	Approved symbol	PRPS1	phosphoribosyl pyrophosphate synthetase 1	HGNC:9462	Xq22.3
PLA2G5	Approved symbol	PLA2G5	phospholipase A2 group V	HGNC:9038	1p36.13
SLC45A1	Approved symbol	SLC45A1	solute carrier family 45 member 1	HGNC:17939	1p36.23
ACTG2	Approved symbol	ACTG2	actin, gamma 2, smooth muscle, enteric	HGNC:145	2p13.1
IFITM2	Approved symbol	IFITM2	interferon induced transmembrane protein 2	HGNC:5413	11p15.5
DSP	Approved symbol	DSP	desmoplakin	HGNC:3052	6p24.3
C14orf37	Approved symbol	C14orf37	chromosome 14 open reading frame 37	HGNC:19846	14q23.1
MECOM	Approved symbol	MECOM	MDS1 and EVI1 complex locus	HGNC:3498	3q26.2
NDRG4	Approved symbol	NDRG4	NDRG family member 4	HGNC:14466	16q21
COL1A2	Approved symbol	COL1A2	collagen type I alpha 2 chain	HGNC:2198	7q21.3
CCDC28B	Approved symbol	CCDC28B	coiled-coil domain containing 28B	HGNC:28163	1p35.2
THSD1	Approved symbol	THSD1	thrombospondin type 1 domain containing 1	HGNC:17754	13q14.3
MAGED1	Approved symbol	MAGED1	MAGE family member D1	HGNC:6813	Xp11.22
STK38L	Approved symbol	STK38L	serine/threonine kinase 38 like	HGNC:17848	12p11.23
KANK1	Approved symbol	KANK1	KN motif and ankyrin repeat domains 1	HGNC:19309	9p24.3
ITIH5	Approved symbol	ITIH5	inter-alpha-trypsin inhibitor heavy chain family member 5	HGNC:21449	10p14
ACVR2A	Approved symbol	ACVR2A	activin A receptor type 2A	HGNC:173	2q22.3-q23.1
HOMER2	Approved symbol	HOMER2	homer scaffolding protein 2	HGNC:17513	15q25.2
EXTL2	Approved symbol	EXTL2	exostosin like glycosyltransferase 2	HGNC:3516	1p21.2
NRXN3	Approved symbol	NRXN3	neurexin 3	HGNC:8010	14q24.3-q31.1
PFKFB2	Approved symbol	PFKFB2	6-phosphofructo-2-kinase/fructose-2,6-biphosphatase 2	HGNC:8873	1q32.1
SEC16B	Approved symbol	SEC16B	SEC16 homolog B, endoplasmic reticulum export factor	HGNC:30301	1q25.2
ITGA4	Approved symbol	ITGA4	integrin subunit alpha 4	HGNC:6140	2q31.3
NCAM2	Approved symbol	NCAM2	neural cell adhesion molecule 2	HGNC:7657	21q21.1
COL5A1	Approved symbol	COL5A1	collagen type V alpha 1 chain	HGNC:2209	9q34.3
RHOD	Approved symbol	RHOD	ras homolog family member D	HGNC:670	11q13.2
RHOD	Synonyms	RHOD	ras homolog family member D	HGNC:670	11q13.2
MAGI1	Approved symbol	MAGI1	membrane associated guanylate kinase, WW and PDZ domain containing 1	HGNC:946	3p14.1
MAGI1	Previous symbol	CNKSR3	CNKSR family member 3	HGNC:23034	6q25.2
ALDH1B1	Approved symbol	ALDH1B1	aldehyde dehydrogenase 1 family member B1	HGNC:407	9p13.1
CTNNAL1	Approved symbol	CTNNAL1	catenin alpha like 1	HGNC:2512	9q31.3
EGF	Approved symbol	EGF	epidermal growth factor	HGNC:3229	4q25
CYP1B1	Approved symbol	CYP1B1	cytochrome P450 family 1 subfamily B member 1	HGNC:2597	2p22.2
MFAP4	Approved symbol	MFAP4	microfibril associated protein 4	HGNC:7035	17p11.2
P2RY6	Approved symbol	P2RY6	pyrimidinergic receptor P2Y6	HGNC:8543	11q13.4
IL11RA	Approved symbol	IL11RA	interleukin 11 receptor subunit alpha	HGNC:5967	9p13.3
ADAMTS7	Approved symbol	ADAMTS7	ADAM metallopeptidase with thrombospondin type 1 motif 7	HGNC:223	15q25.1
ZNF608	Approved symbol	ZNF608	zinc finger protein 608	HGNC:29238	5q23.2
PRSS12	Approved symbol	PRSS12	serine protease 12	HGNC:9477	4q26
ZNF365	Approved symbol	ZNF365	zinc finger protein 365	HGNC:18194	10q21.2
FAM171B	Approved symbol	FAM171B	family with sequence similarity 171 member B	HGNC:29412	2q32.1
ALDH7A1	Approved symbol	ALDH7A1	aldehyde dehydrogenase 7 family member A1	HGNC:877	5q23.2
HCN2	Approved symbol	HCN2	hyperpolarization activated cyclic nucleotide gated potassium and sodium channel 2	HGNC:4846	19p13.3
THBS3	Approved symbol	THBS3	thrombospondin 3	HGNC:11787	1q22
AHNAK2	Approved symbol	AHNAK2	AHNAK nucleoprotein 2	HGNC:20125	14q32.33
DHCR7	Approved symbol	DHCR7	7-dehydrocholesterol reductase	HGNC:2860	11q13.4
RHOJ	Approved symbol	RHOJ	ras homolog family member J	HGNC:688	14q23.2
PRAF2	Approved symbol	PRAF2	PRA1 domain family member 2	HGNC:28911	Xp11.23
PSG5	Approved symbol	PSG5	pregnancy specific beta-1-glycoprotein 5	HGNC:9522	19q13.31
CDC42EP3	Approved symbol	CDC42EP3	CDC42 effector protein 3	HGNC:16943	2p22.2
TMEM117	Approved symbol	TMEM117	transmembrane protein 117	HGNC:25308	12q12
GSTM2	Approved symbol	GSTM2	glutathione S-transferase mu 2	HGNC:4634	1p13.3
P3H4	Approved symbol	P3H4	prolyl 3-hydroxylase family member 4 (non-enzymatic)	HGNC:16946	17q21.2
MAGED4	Approved symbol	MAGED4	MAGE family member D4	HGNC:23793	Xp11.22
KRT8	Approved symbol	KRT8	keratin 8	HGNC:6446	12q13.13
ZMAT3	Approved symbol	ZMAT3	zinc finger matrin-type 3	HGNC:29983	3q26.32
SMYD3	Approved symbol	SMYD3	SET and MYND domain containing 3	HGNC:15513	1q44
ITGB5	Approved symbol	ITGB5	integrin subunit beta 5	HGNC:6160	3q21.2
ISLR2	Approved symbol	ISLR2	immunoglobulin superfamily containing leucine rich repeat 2	HGNC:29286	15q24.1
SELENBP1	Approved symbol	SELENBP1	selenium binding protein 1	HGNC:10719	1q21.3
SEL1L3	Approved symbol	SEL1L3	SEL1L family member 3	HGNC:29108	4p15.2
CRLF1	Approved symbol	CRLF1	cytokine receptor like factor 1	HGNC:2364	19p12
ALDH2	Approved symbol	ALDH2	aldehyde dehydrogenase 2 family (mitochondrial)	HGNC:404	12q24.12
DCLK2	Approved symbol	DCLK2	doublecortin like kinase 2	HGNC:19002	4q31.23-q31.3
GLIPR1	Approved symbol	GLIPR1	GLI pathogenesis related 1	HGNC:17001	12q21.2
ASTN2	Approved symbol	ASTN2	astrotactin 2	HGNC:17021	9q33.1
CMBL	Approved symbol	CMBL	carboxymethylenebutenolidase homolog	HGNC:25090	5p15.2
TPM2	Approved symbol	TPM2	tropomyosin 2	HGNC:12011	9p13.3
OXTR	Approved symbol	OXTR	oxytocin receptor	HGNC:8529	3p25.3
TET3	Approved symbol	TET3	tet methylcytosine dioxygenase 3	HGNC:28313	2p13.1
MBNL1-AS1	Approved symbol	MBNL1-AS1	MBNL1 antisense RNA 1	HGNC:44584	3q25.1
RCAN2	Approved symbol	RCAN2	regulator of calcineurin 2	HGNC:3041	6p12.3
SERPINA3	Approved symbol	SERPINA3	serpin family A member 3	HGNC:16	14q32.13
GPC4	Approved symbol	GPC4	glypican 4	HGNC:4452	Xq26.2
PDIA5	Approved symbol	PDIA5	protein disulfide isomerase family A member 5	HGNC:24811	3q21.1
KCND3	Approved symbol	KCND3	potassium voltage-gated channel subfamily D member 3	HGNC:6239	1p13.2
BBC3	Approved symbol	BBC3	BCL2 binding component 3	HGNC:17868	19q13.32
GXYLT2	Approved symbol	GXYLT2	glucoside xylosyltransferase 2	HGNC:33383	3p13
IMPDH2	Approved symbol	IMPDH2	inosine monophosphate dehydrogenase 2	HGNC:6053	3p21.31
COL3A1	Approved symbol	COL3A1	collagen type III alpha 1 chain	HGNC:2201	2q32.2
LRRC75A-AS1	Approved symbol	LRRC75A-AS1	LRRC75A antisense RNA 1	HGNC:28619	17p11.2
NACAD	Approved symbol	NACAD	NAC alpha domain containing	HGNC:22196	7p13
SRPX	Approved symbol	SRPX	sushi repeat containing protein, X-linked	HGNC:11309	Xp11.4
XRCC4	Approved symbol	XRCC4	X-ray repair cross complementing 4	HGNC:12831	5q14.2
PAMR1	Approved symbol	PAMR1	peptidase domain containing associated with muscle regeneration 1	HGNC:24554	11p13
PCSK7	Approved symbol	PCSK7	proprotein convertase subtilisin/kexin type 7	HGNC:8748	11q23.3
BLVRB	Approved symbol	BLVRB	biliverdin reductase B	HGNC:1063	19q13.2
PLCE1	Approved symbol	PLCE1	phospholipase C epsilon 1	HGNC:17175	10q23.33
METRN	Approved symbol	METRN	meteorin, glial cell differentiation regulator	HGNC:14151	16p13.3
PRADC1	Approved symbol	PRADC1	protease associated domain containing 1	HGNC:16047	2p13.2
SOX6	Approved symbol	SOX6	SRY-box 6	HGNC:16421	11p15.3
HTR2A	Approved symbol	HTR2A	5-hydroxytryptamine receptor 2A	HGNC:5293	13q14.2
HR	Approved symbol	HR	HR, lysine demethylase and nuclear receptor corepressor	HGNC:5172	8p21.3
KIAA0513	Approved symbol	KIAA0513	KIAA0513	HGNC:29058	16q24.1
LUM	Approved symbol	LUM	lumican	HGNC:6724	12q21.33
KRT19	Approved symbol	KRT19	keratin 19	HGNC:6436	17q21.2
RBM3	Approved symbol	RBM3	RNA binding motif protein 3	HGNC:9900	Xp11.23
CD320	Approved symbol	CD320	CD320 molecule	HGNC:16692	19p13.2
DUSP2	Approved symbol	DUSP2	dual specificity phosphatase 2	HGNC:3068	2q11.2
RPL10A	Approved symbol	RPL10A	ribosomal protein L10a	HGNC:10299	6p21.31
B4GALNT1	Approved symbol	B4GALNT1	beta-1,4-N-acetyl-galactosaminyltransferase 1	HGNC:4117	12q13.3
HSPB1	Approved symbol	HSPB1	heat shock protein family B (small) member 1	HGNC:5246	7q11.23
KLF2	Approved symbol	KLF2	Kruppel like factor 2	HGNC:6347	19p13.11
DSTN	Approved symbol	DSTN	destrin, actin depolymerizing factor	HGNC:15750	20p12.1
SUGCT	Approved symbol	SUGCT	succinyl-CoA:glutarate-CoA transferase	HGNC:16001	7p14.1
DRP2	Approved symbol	DRP2	dystrophin related protein 2	HGNC:3032	Xq22.1
DRP2	Synonyms	DPYSL2	dihydropyrimidinase like 2	HGNC:3014	8p21.2
LTBP2	Approved symbol	LTBP2	latent transforming growth factor beta binding protein 2	HGNC:6715	14q24.3
LTBP2	Previous symbol	LTBP3	latent transforming growth factor beta binding protein 3	HGNC:6716	11q13.1
ANK3	Approved symbol	ANK3	ankyrin 3	HGNC:494	10q21.2
BTG2	Approved symbol	BTG2	BTG anti-proliferation factor 2	HGNC:1131	1q32.1
SLC22A17	Approved symbol	SLC22A17	solute carrier family 22 member 17	HGNC:23095	14q11.2
TJP2	Approved symbol	TJP2	tight junction protein 2	HGNC:11828	9q21.11
LIMS2	Approved symbol	LIMS2	LIM zinc finger domain containing 2	HGNC:16084	2q14.3
GHR	Approved symbol	GHR	growth hormone receptor	HGNC:4263	5p13.1-p12
MFAP2	Approved symbol	MFAP2	microfibril associated protein 2	HGNC:7033	1p36.13
RAB30	Approved symbol	RAB30	RAB30, member RAS oncogene family	HGNC:9770	11q14.1
EEF1B2	Approved symbol	EEF1B2	eukaryotic translation elongation factor 1 beta 2	HGNC:3208	2q33.3
LOXL4	Approved symbol	LOXL4	lysyl oxidase like 4	HGNC:17171	10q24.2
SCAMP5	Approved symbol	SCAMP5	secretory carrier membrane protein 5	HGNC:30386	15q24.2
C4orf33	Approved symbol	C4orf33	chromosome 4 open reading frame 33	HGNC:27025	4q28.2
C15orf59	Approved symbol	C15orf59	chromosome 15 open reading frame 59	HGNC:33753	15q24.1
SERPINH1	Approved symbol	SERPINH1	serpin family H member 1	HGNC:1546	11q13.5
SNHG8	Approved symbol	SNHG8	small nucleolar RNA host gene 8	HGNC:33098	4q26
FAM19A5	Approved symbol	FAM19A5	family with sequence similarity 19 member A5, C-C motif chemokine like	HGNC:21592	22q13.32
TNFAIP8L3	Approved symbol	TNFAIP8L3	TNF alpha induced protein 8 like 3	HGNC:20620	15q21.2
NID2	Approved symbol	NID2	nidogen 2	HGNC:13389	14q22.1
PMVK	Approved symbol	PMVK	phosphomevalonate kinase	HGNC:9141	1q21.3
NME2P1	Approved symbol	NME2P1	NME/NM23 nucleoside diphosphate kinase 2 pseudogene 1	HGNC:31358	12q24.23
PXK	Approved symbol	PXK	PX domain containing serine/threonine kinase like	HGNC:23326	3p14.3
TUBB2A	Approved symbol	TUBB2A	tubulin beta 2A class IIa	HGNC:12412	6p25.2
RPS2	Approved symbol	RPS2	ribosomal protein S2	HGNC:10404	16p13.3
LOC730102	Unmatched
OSBPL10	Approved symbol	OSBPL10	oxysterol binding protein like 10	HGNC:16395	3p23
TCTA	Approved symbol	TCTA	T cell leukemia translocation altered	HGNC:11692	3p21.31
HEPH	Approved symbol	HEPH	hephaestin	HGNC:4866	Xq12
NTN4	Approved symbol	NTN4	netrin 4	HGNC:13658	12q22
NTN4	Synonyms	MLF2	myeloid leukemia factor 2	HGNC:7126	12p13.31
ALDH4A1	Approved symbol	ALDH4A1	aldehyde dehydrogenase 4 family member A1	HGNC:406	1p36.13
DIRAS1	Approved symbol	DIRAS1	DIRAS family GTPase 1	HGNC:19127	19p13.3
RPL3	Approved symbol	RPL3	ribosomal protein L3	HGNC:10332	22q13.1
LIMCH1	Approved symbol	LIMCH1	LIM and calponin homology domains 1	HGNC:29191	4p13
TMEM182	Approved symbol	TMEM182	transmembrane protein 182	HGNC:26391	2q12.1
CST6	Approved symbol	CST6	cystatin E/M	HGNC:2478	11q13.1
CST6	Synonyms	CSTB	cystatin B	HGNC:2482	21q22.3
MYL9	Approved symbol	MYL9	myosin light chain 9	HGNC:15754	20q11.23
NXPH3	Approved symbol	NXPH3	neurexophilin 3	HGNC:8077	17q21.33
SLC30A4	Approved symbol	SLC30A4	solute carrier family 30 member 4	HGNC:11015	15q21.1
SLC4A3	Approved symbol	SLC4A3	solute carrier family 4 member 3	HGNC:11029	2q35
TMEM175	Approved symbol	TMEM175	transmembrane protein 175	HGNC:28709	4p16.3
TENM4	Approved symbol	TENM4	teneurin transmembrane protein 4	HGNC:29945	11q14.1
TMEM14A	Approved symbol	TMEM14A	transmembrane protein 14A	HGNC:21076	6p12.2
DACT3	Approved symbol	DACT3	dishevelled binding antagonist of beta catenin 3	HGNC:30745	19q13.32
SLC24A3	Approved symbol	SLC24A3	solute carrier family 24 member 3	HGNC:10977	20p11.23
GCAT	Approved symbol	GCAT	glycine C-acetyltransferase	HGNC:4188	22q13.1
TUBA1A	Approved symbol	TUBA1A	tubulin alpha 1a	HGNC:20766	12q13.12
EPHX1	Approved symbol	EPHX1	epoxide hydrolase 1	HGNC:3401	1q42.12
ATP10D	Approved symbol	ATP10D	ATPase phospholipid transporting 10D (putative)	HGNC:13549	4p12
ATP10A	Approved symbol	ATP10A	ATPase phospholipid transporting 10A (putative)	HGNC:13542	15q12
KDELC1	Approved symbol	KDELC1	KDEL motif containing 1	HGNC:19350	13q33.1
MED20	Approved symbol	MED20	mediator complex subunit 20	HGNC:16840	6p21.1
DUSP19	Approved symbol	DUSP19	dual specificity phosphatase 19	HGNC:18894	2q32.1
PTMS	Approved symbol	PTMS	parathymosin	HGNC:9629	12p13
LINC00346	Approved symbol	LINC00346	long intergenic non-protein coding RNA 346	HGNC:27492	13q34
DIXDC1	Approved symbol	DIXDC1	DIX domain containing 1	HGNC:23695	11q23.1
ATP8B2	Approved symbol	ATP8B2	ATPase phospholipid transporting 8B2	HGNC:13534	1q21.3
ZNF423	Approved symbol	ZNF423	zinc finger protein 423	HGNC:16762	16q12.1
KCNQ5	Approved symbol	KCNQ5	potassium voltage-gated channel subfamily Q member 5	HGNC:6299	6q13
CNTNAP2	Approved symbol	CNTNAP2	contactin associated protein like 2	HGNC:13830	7q35-q36.1
ENPP2	Approved symbol	ENPP2	ectonucleotide pyrophosphatase/phosphodiesterase 2	HGNC:3357	8q24.12
SEMA3B	Approved symbol	SEMA3B	semaphorin 3B	HGNC:10724	3p21.31
SDC2	Approved symbol	SDC2	syndecan 2	HGNC:10659	8q22.1
C1QTNF6	Approved symbol	C1QTNF6	C1q and TNF related 6	HGNC:14343	22q12.3
CRTAP	Approved symbol	CRTAP	cartilage associated protein	HGNC:2379	3p22.3
EYA2	Approved symbol	EYA2	EYA transcriptional coactivator and phosphatase 2	HGNC:3520	20q13.12
TTC3	Approved symbol	TTC3	tetratricopeptide repeat domain 3	HGNC:12393	21q22.13
TASP1	Approved symbol	TASP1	taspase 1	HGNC:15859	20p12.1
SORCS2	Approved symbol	SORCS2	sortilin related VPS10 domain containing receptor 2	HGNC:16698	4p16.1
PITPNM3	Approved symbol	PITPNM3	PITPNM family member 3	HGNC:21043	17p13.2-p13.1
PCOLCE	Approved symbol	PCOLCE	procollagen C-endopeptidase enhancer	HGNC:8738	7q22.1
BCKDHB	Approved symbol	BCKDHB	branched chain keto acid dehydrogenase E1 subunit beta	HGNC:987	6q14.1
MPRIP	Approved symbol	MPRIP	myosin phosphatase Rho interacting protein	HGNC:30321	17p11.2
PRUNE2	Approved symbol	PRUNE2	prune homolog 2	HGNC:25209	9q21.2
ATP6V0E2	Approved symbol	ATP6V0E2	ATPase H+ transporting V0 subunit e2	HGNC:21723	7q36.1
ANXA2P2	Approved symbol	ANXA2P2	annexin A2 pseudogene 2	HGNC:539	9p13.3
RPL12	Approved symbol	RPL12	ribosomal protein L12	HGNC:10302	9q33.3
CLEC11A	Approved symbol	CLEC11A	C-type lectin domain containing 11A	HGNC:10576	19q13.33
GPC1	Approved symbol	GPC1	glypican 1	HGNC:4449	2q37.3
PPIB	Approved symbol	PPIB	peptidylprolyl isomerase B	HGNC:9255	15q22.31
ANXA2	Approved symbol	ANXA2	annexin A2	HGNC:537	15q22.2
ANXA2P3	Approved symbol	ANXA2P3	annexin A2 pseudogene 3	HGNC:540	10q21.3
SERINC5	Approved symbol	SERINC5	serine incorporator 5	HGNC:18825	5q14.1
TMEM241	Approved symbol	TMEM241	transmembrane protein 241	HGNC:31723	18q11.2
TGFB1	Approved symbol	TGFB1	transforming growth factor beta 1	HGNC:11766	19q13.1
CRIP2	Approved symbol	CRIP2	cysteine rich protein 2	HGNC:2361	14q32.33
FAM46A	Approved symbol	FAM46A	family with sequence similarity 46 member A	HGNC:18345	6q14.1
TMED3	Approved symbol	TMED3	transmembrane p24 trafficking protein 3	HGNC:28889	15q25.1
P3H1	Approved symbol	P3H1	prolyl 3-hydroxylase 1	HGNC:19316	1p34.2
CDKN2A	Approved symbol	CDKN2A	cyclin dependent kinase inhibitor 2A	HGNC:1787	9p21.3
C1orf54	Approved symbol	C1orf54	chromosome 1 open reading frame 54	HGNC:26258	1q21.2
ARHGAP1	Approved symbol	ARHGAP1	Rho GTPase activating protein 1	HGNC:673	11p11.2
EHD3	Approved symbol	EHD3	EH domain containing 3	HGNC:3244	2p23.1
TSC22D3	Approved symbol	TSC22D3	TSC22 domain family member 3	HGNC:3051	Xq22.3
HACD2	Approved symbol	HACD2	3-hydroxyacyl-CoA dehydratase 2	HGNC:9640	3q21.1
LMNA	Approved symbol	LMNA	lamin A/C	HGNC:6636	1q22
ITGA6	Approved symbol	ITGA6	integrin subunit alpha 6	HGNC:6142	2q31.1
CPS1	Approved symbol	CPS1	carbamoyl-phosphate synthase 1	HGNC:2323	2q34
CPS1	Synonyms	CYP21A2	cytochrome P450 family 21 subfamily A member 2	HGNC:2600	6p21.33
CPS1	Synonyms	PM20D1	peptidase M20 domain containing 1	HGNC:26518	1q32.1
DNASE1L1	Approved symbol	DNASE1L1	deoxyribonuclease 1 like 1	HGNC:2957	Xq28
AK1	Approved symbol	AK1	adenylate kinase 1	HGNC:361	9q34.11
DCXR	Approved symbol	DCXR	dicarbonyl and L-xylulose reductase	HGNC:18985	17q25.3
POP5	Approved symbol	POP5	POP5 homolog, ribonuclease P/MRP subunit	HGNC:17689	12q24.31
PRKCDBP	Previous symbol	CAVIN3	caveolae associated protein 3	HGNC:9400	11p15.4
PRICKLE1	Approved symbol	PRICKLE1	prickle planar cell polarity protein 1	HGNC:17019	12q12
NME1	Approved symbol	NME1	NME/NM23 nucleoside diphosphate kinase 1	HGNC:7849	17q21.33
NME1	Synonyms	RMRP	RNA component of mitochondrial RNA processing endoribonuclease	HGNC:10031	9p13.3
RPLP0	Approved symbol	RPLP0	ribosomal protein lateral stalk subunit P0	HGNC:10371	12q24.23
ANKRD6	Approved symbol	ANKRD6	ankyrin repeat domain 6	HGNC:17280	6q15
C14orf1	Previous symbol	ERG28	ergosterol biosynthesis 28 homolog	HGNC:1187	14q24.3
RPL7A	Approved symbol	RPL7A	ribosomal protein L7a	HGNC:10364	9q34.2
EMB	Approved symbol	EMB	embigin	HGNC:30465	5q11.1
EMB	Synonyms	XPO1	exportin 1	HGNC:12825	2p15
PI16	Approved symbol	PI16	peptidase inhibitor 16	HGNC:21245	6p21.2
SNHG18	Approved symbol	SNHG18	small nucleolar RNA host gene 18	HGNC:49007	5p15.31
TRIM16	Approved symbol	TRIM16	tripartite motif containing 16	HGNC:17241	17p12
MPC1	Approved symbol	MPC1	mitochondrial pyruvate carrier 1	HGNC:21606	6q27
ANXA2P1	Approved symbol	ANXA2P1	annexin A2 pseudogene 1	HGNC:538	4q31.3
EDIL3	Approved symbol	EDIL3	EGF like repeats and discoidin domains 3	HGNC:3173	5q14.3
MAGEH1	Approved symbol	MAGEH1	MAGE family member H1	HGNC:24092	Xp11.21
RHOB	Approved symbol	RHOB	ras homolog family member B	HGNC:668	2p24.1
RHOB	Synonyms	RHOB	ras homolog family member B	HGNC:668	2p24.1
UNC5C	Approved symbol	UNC5C	unc-5 netrin receptor C	HGNC:12569	4q22.3
CAPNS1	Approved symbol	CAPNS1	calpain small subunit 1	HGNC:1481	19q13.12
ADAMTS2	Approved symbol	ADAMTS2	ADAM metallopeptidase with thrombospondin type 1 motif 2	HGNC:218	5q35.3
RPSA	Approved symbol	RPSA	ribosomal protein SA	HGNC:6502	3p22.1
CD109	Approved symbol	CD109	CD109 molecule	HGNC:21685	6q13
IFNGR2	Approved symbol	IFNGR2	interferon gamma receptor 2	HGNC:5440	21q22.11
FBXO4	Approved symbol	FBXO4	F-box protein 4	HGNC:13583	5p13.1
EEF2K	Approved symbol	EEF2K	eukaryotic elongation factor 2 kinase	HGNC:24615	16p12.2
JADE1	Approved symbol	JADE1	jade family PHD finger 1	HGNC:30027	4q28.2
KIAA1324L	Approved symbol	KIAA1324L	KIAA1324 like	HGNC:21945	7q21.12
TMEM173	Approved symbol	TMEM173	transmembrane protein 173	HGNC:27962	5q31.2
SLC39A10	Approved symbol	SLC39A10	solute carrier family 39 member 10	HGNC:20861	2q32.3
SESN1	Approved symbol	SESN1	sestrin 1	HGNC:21595	6q21
ALDH1L2	Approved symbol	ALDH1L2	aldehyde dehydrogenase 1 family member L2	HGNC:26777	12q23.3
FZD7	Approved symbol	FZD7	frizzled class receptor 7	HGNC:4045	2q33.1
PITX2	Approved symbol	PITX2	paired like homeodomain 2	HGNC:9005	4q25
OXCT1	Approved symbol	OXCT1	3-oxoacid CoA-transferase 1	HGNC:8527	5p13.1
C20orf27	Approved symbol	C20orf27	chromosome 20 open reading frame 27	HGNC:15873	20p13
XXYLT1	Approved symbol	XXYLT1	xyloside xylosyltransferase 1	HGNC:26639	3q29
TTC3P1	Approved symbol	TTC3P1	tetratricopeptide repeat domain 3 pseudogene 1	HGNC:23318	Xq13.3
FKBP11	Approved symbol	FKBP11	FK506 binding protein 11	HGNC:18624	12q13.12
PYCRL	Previous symbol	PYCR3	pyrroline-5-carboxylate reductase 3	HGNC:25846	8q24.3
VASH1	Approved symbol	VASH1	vasohibin 1	HGNC:19964	14q24.3
SERF2	Approved symbol	SERF2	small EDRK-rich factor 2	HGNC:10757	15q15.3
COG6	Approved symbol	COG6	component of oligomeric golgi complex 6	HGNC:18621	13q14.11
BST1	Approved symbol	BST1	bone marrow stromal cell antigen 1	HGNC:1118	4p15.32
BST1	Synonyms	PGAP1	post-GPI attachment to proteins 1	HGNC:25712	2q33.1
IGFBP2	Approved symbol	IGFBP2	insulin like growth factor binding protein 2	HGNC:5471	2q35
NT5DC2	Approved symbol	NT5DC2	5'-nucleotidase domain containing 2	HGNC:25717	3p21.1
FGFRL1	Approved symbol	FGFRL1	fibroblast growth factor receptor like 1	HGNC:3693	4p16.3
EEF2	Approved symbol	EEF2	eukaryotic translation elongation factor 2	HGNC:3214	19p13.3
PALM	Approved symbol	PALM	paralemmin	HGNC:8594	19p13.3
ARHGEF4	Approved symbol	ARHGEF4	Rho guanine nucleotide exchange factor 4	HGNC:684	2q21.1
HAPLN1	Approved symbol	HAPLN1	hyaluronan and proteoglycan link protein 1	HGNC:2380	5q14.3
FAM26E	Previous symbol	CALHM5	calcium homeostasis modulator family member 5	HGNC:21568	6q22.1
RPSAP58	Approved symbol	RPSAP58	ribosomal protein SA pseudogene 58	HGNC:36809	19p12
EEF1G	Approved symbol	EEF1G	eukaryotic translation elongation factor 1 gamma	HGNC:3213	11q12.3
RNF141	Approved symbol	RNF141	ring finger protein 141	HGNC:21159	11p15.3
RPS24	Approved symbol	RPS24	ribosomal protein S24	HGNC:10411	10q22.3
MARVELD1	Approved symbol	MARVELD1	MARVEL domain containing 1	HGNC:28674	10q24.2
ANK2	Approved symbol	ANK2	ankyrin 2	HGNC:493	4q25-q26
TUB	Approved symbol	TUB	tubby bipartite transcription factor	HGNC:12406	11p15.4
MXRA8	Approved symbol	MXRA8	matrix remodeling associated 8	HGNC:7542	1p36.33
PCNX2	Approved symbol	PCNX2	pecanex homolog 2	HGNC:8736	1q42.2
CTHRC1	Approved symbol	CTHRC1	collagen triple helix repeat containing 1	HGNC:18831	8q22.3
FBLN2	Approved symbol	FBLN2	fibulin 2	HGNC:3601	3p25.1
CD4	Approved symbol	CD4	CD4 molecule	HGNC:1678	12p13.31
PLS3	Approved symbol	PLS3	plastin 3	HGNC:9091	Xq23
MMAB	Approved symbol	MMAB	methylmalonic aciduria (cobalamin deficiency) cblB type	HGNC:19331	12q24.11
PLXND1	Approved symbol	PLXND1	plexin D1	HGNC:9107	3q22.1
YIF1A	Approved symbol	YIF1A	Yip1 interacting factor homolog A, membrane trafficking protein	HGNC:16688	11q13.2
LOXL1	Approved symbol	LOXL1	lysyl oxidase like 1	HGNC:6665	15q24.1
SMIM14	Approved symbol	SMIM14	small integral membrane protein 14	HGNC:27321	4p14
MORC4	Approved symbol	MORC4	MORC family CW-type zinc finger 4	HGNC:23485	Xq22.3
EVL	Approved symbol	EVL	Enah/Vasp-like	HGNC:20234	14q32.2
RPL23	Approved symbol	RPL23	ribosomal protein L23	HGNC:10316	17q12
RPL23	Synonyms	RPL17	ribosomal protein L17	HGNC:10307	18q21.1
C1orf198	Approved symbol	C1orf198	chromosome 1 open reading frame 198	HGNC:25900	1q42.2
YIF1B	Approved symbol	YIF1B	Yip1 interacting factor homolog B, membrane trafficking protein	HGNC:30511	19q13.2
PIGS	Approved symbol	PIGS	phosphatidylinositol glycan anchor biosynthesis class S	HGNC:14937	17q11.2
BCAT2	Approved symbol	BCAT2	branched chain amino acid transaminase 2	HGNC:977	19q13.33
TSPAN18	Approved symbol	TSPAN18	tetraspanin 18	HGNC:20660	11p11.2
DZIP3	Approved symbol	DZIP3	DAZ interacting zinc finger protein 3	HGNC:30938	3q13.13
MAP1A	Approved symbol	MAP1A	microtubule associated protein 1A	HGNC:6835	15q15.3
MAP1A	Synonyms	METAP1	methionyl aminopeptidase 1	HGNC:15789	4q23
ZNF641	Approved symbol	ZNF641	zinc finger protein 641	HGNC:31834	12q13.11
ANKRD37	Approved symbol	ANKRD37	ankyrin repeat domain 37	HGNC:29593	4q35.1
PIGK	Approved symbol	PIGK	phosphatidylinositol glycan anchor biosynthesis class K	HGNC:8965	1p31.1
NCKAP5	Approved symbol	NCKAP5	NCK associated protein 5	HGNC:29847	2q21.2
PLK2	Approved symbol	PLK2	polo like kinase 2	HGNC:19699	5q11.2
PAWR	Approved symbol	PAWR	pro-apoptotic WT1 regulator	HGNC:8614	12q21.2
ECM1	Approved symbol	ECM1	extracellular matrix protein 1	HGNC:3153	1q21.2
CTU2	Approved symbol	CTU2	cytosolic thiouridylase subunit 2	HGNC:28005	16q24.3
CCDC167	Approved symbol	CCDC167	coiled-coil domain containing 167	HGNC:21239	6p21.2
MBOAT2	Approved symbol	MBOAT2	membrane bound O-acyltransferase domain containing 2	HGNC:25193	2p25.1
ACTG1	Approved symbol	ACTG1	actin gamma 1	HGNC:144	17q25.3
RABGAP1L	Approved symbol	RABGAP1L	RAB GTPase activating protein 1 like	HGNC:24663	1q25.1
IFT122	Approved symbol	IFT122	intraflagellar transport 122	HGNC:13556	3q21.3-q22.1
ATL1	Approved symbol	ATL1	atlastin GTPase 1	HGNC:11231	14q22.1
BSCL2	Approved symbol	BSCL2	BSCL2, seipin lipid droplet biogenesis associated	HGNC:15832	11q12.3
ADAMTSL4	Approved symbol	ADAMTSL4	ADAMTS like 4	HGNC:19706	1q21.2
RSU1	Approved symbol	RSU1	Ras suppressor protein 1	HGNC:10464	10p13
CALD1	Approved symbol	CALD1	caldesmon 1	HGNC:1441	7q33
CEP126	Approved symbol	CEP126	centrosomal protein 126	HGNC:29264	11q22.1
C7orf73	Previous symbol	STMP1	short transmembrane mitochondrial protein 1	HGNC:41909	7q33
OAT	Approved symbol	OAT	ornithine aminotransferase	HGNC:8091	10q26.13
COL4A2	Approved symbol	COL4A2	collagen type IV alpha 2 chain	HGNC:2203	13q34
EBPL	Approved symbol	EBPL	emopamil binding protein like	HGNC:18061	13q14.2
GNG2	Approved symbol	GNG2	G protein subunit gamma 2	HGNC:4404	14q22.1
UGGT2	Approved symbol	UGGT2	UDP-glucose glycoprotein glucosyltransferase 2	HGNC:15664	13q32.1
TGFB1I1	Approved symbol	TGFB1I1	transforming growth factor beta 1 induced transcript 1	HGNC:11767	16p11.2
RPS4X	Approved symbol	RPS4X	ribosomal protein S4, X-linked	HGNC:10424	Xq13.1
EIF2S3	Approved symbol	EIF2S3	eukaryotic translation initiation factor 2 subunit gamma	HGNC:3267	Xp22.11
UNC5B	Approved symbol	UNC5B	unc-5 netrin receptor B	HGNC:12568	10q22.1
ATP1B1	Approved symbol	ATP1B1	ATPase Na+/K+ transporting subunit beta 1	HGNC:804	1q24.2
EDA2R	Approved symbol	EDA2R	ectodysplasin A2 receptor	HGNC:17756	Xq12
RRAGB	Approved symbol	RRAGB	Ras related GTP binding B	HGNC:19901	Xp11.21
THY1	Approved symbol	THY1	Thy-1 cell surface antigen	HGNC:11801	11q23.3
CHSY3	Approved symbol	CHSY3	chondroitin sulfate synthase 3	HGNC:24293	5q23.3
RPS3A	Approved symbol	RPS3A	ribosomal protein S3A	HGNC:10421	4q31.3
RPL22	Approved symbol	RPL22	ribosomal protein L22	HGNC:10315	1p36.31
NIPAL3	Approved symbol	NIPAL3	NIPA like domain containing 3	HGNC:25233	1p36.11
RPL23P8	Approved symbol	RPL23P8	ribosomal protein L23 pseudogene 8	HGNC:36225	7p15.3
NEK7	Approved symbol	NEK7	NIMA related kinase 7	HGNC:13386	1q31.3
FOCAD	Approved symbol	FOCAD	focadhesin	HGNC:23377	9p21.3
MYO1D	Approved symbol	MYO1D	myosin ID	HGNC:7598	17q11.2
SLC38A2	Approved symbol	SLC38A2	solute carrier family 38 member 2	HGNC:13448	12q13.11
SSC5D	Approved symbol	SSC5D	scavenger receptor cysteine rich family member with 5 domains	HGNC:26641	19q13.42
YIPF2	Approved symbol	YIPF2	Yip1 domain family member 2	HGNC:28476	19p13.2
HTATSF1P2	Approved symbol	HTATSF1P2	HIV-1 Tat specific factor 1 pseudogene 2	HGNC:38586	6q25.2
SSR2	Approved symbol	SSR2	signal sequence receptor subunit 2	HGNC:11324	1q22
OSTC	Approved symbol	OSTC	oligosaccharyltransferase complex non-catalytic subunit	HGNC:24448	4q25
RPS6KA6	Approved symbol	RPS6KA6	ribosomal protein S6 kinase A6	HGNC:10435	Xq21.1
GADD45B	Approved symbol	GADD45B	growth arrest and DNA damage inducible beta	HGNC:4096	19p13.3
PROS1	Approved symbol	PROS1	protein S	HGNC:9456	3q11.1
DCTN3	Approved symbol	DCTN3	dynactin subunit 3	HGNC:2713	9p13.3
MAPRE3	Approved symbol	MAPRE3	microtubule associated protein RP/EB family member 3	HGNC:6892	2p23.3
ARHGEF9	Approved symbol	ARHGEF9	Cdc42 guanine nucleotide exchange factor 9	HGNC:14561	Xq11.1
POMK	Approved symbol	POMK	protein-O-mannose kinase	HGNC:26267	8p11.21
RPS6	Approved symbol	RPS6	ribosomal protein S6	HGNC:10429	9p22.1
C11orf24	Approved symbol	C11orf24	chromosome 11 open reading frame 24	HGNC:1174	11q13.2
SLC25A15	Approved symbol	SLC25A15	solute carrier family 25 member 15	HGNC:10985	13q14.11
RPL5	Approved symbol	RPL5	ribosomal protein L5	HGNC:10360	1p22.1
INPP5A	Approved symbol	INPP5A	inositol polyphosphate-5-phosphatase A	HGNC:6076	10q26.3
F2R	Approved symbol	F2R	coagulation factor II thrombin receptor	HGNC:3537	5q13.3
ARMC6	Approved symbol	ARMC6	armadillo repeat containing 6	HGNC:25049	19p13.11
BRINP1	Approved symbol	BRINP1	BMP/retinoic acid inducible neural specific 1	HGNC:2687	9q33.1
ANXA4	Approved symbol	ANXA4	annexin A4	HGNC:542	2p13.3
B4GALT2	Approved symbol	B4GALT2	beta-1,4-galactosyltransferase 2	HGNC:925	1p34.1
ATP5G1	Previous symbol	ATP5MC1	ATP synthase membrane subunit c locus 1	HGNC:841	17q21.32
EMILIN1	Approved symbol	EMILIN1	elastin microfibril interfacer 1	HGNC:19880	2p23.3
SIGMAR1	Approved symbol	SIGMAR1	sigma non-opioid intracellular receptor 1	HGNC:8157	9p13.3
HN1	Previous symbol	JPT1	Jupiter microtubule associated homolog 1	HGNC:14569	17q25.1
FIS1	Approved symbol	FIS1	fission, mitochondrial 1	HGNC:21689	7q22.1
FIS1	Synonyms	FIS1	fission, mitochondrial 1	HGNC:21689	7q22.1
C17orf89	Previous symbol	NDUFAF8	NADH:ubiquinone oxidoreductase complex assembly factor 8	HGNC:33551	17q25.3
NIPSNAP1	Approved symbol	NIPSNAP1	nipsnap homolog 1	HGNC:7827	22q12.2
MYL6	Approved symbol	MYL6	myosin light chain 6	HGNC:7587	12q13.2
CYP20A1	Approved symbol	CYP20A1	cytochrome P450 family 20 subfamily A member 1	HGNC:20576	2q33.2
BCAM	Approved symbol	BCAM	basal cell adhesion molecule (Lutheran blood group)	HGNC:6722	19q13.32
BCAM	Synonyms	BCAT2	branched chain amino acid transaminase 2	HGNC:977	19q13.33
C19orf70	Approved symbol	C19orf70	chromosome 19 open reading frame 70	HGNC:33702	19p13.3
GOLIM4	Approved symbol	GOLIM4	golgi integral membrane protein 4	HGNC:15448	3q26.2
DDB2	Approved symbol	DDB2	damage specific DNA binding protein 2	HGNC:2718	11p11.2
IDH2	Approved symbol	IDH2	isocitrate dehydrogenase (NADP(+)) 2, mitochondrial	HGNC:5383	15q26.1
ETFB	Approved symbol	ETFB	electron transfer flavoprotein beta subunit	HGNC:3482	19q13.41
ACTG1P20	Approved symbol	ACTG1P20	actin gamma 1 pseudogene 20	HGNC:51500	1p36.11
TRUB1	Approved symbol	TRUB1	TruB pseudouridine synthase family member 1	HGNC:16060	10q25.3
TSEN15	Approved symbol	TSEN15	tRNA splicing endonuclease subunit 15	HGNC:16791	1q25.3
RPL27	Approved symbol	RPL27	ribosomal protein L27	HGNC:10328	17q21
JDP2	Approved symbol	JDP2	Jun dimerization protein 2	HGNC:17546	14q24.3
SRSF8	Approved symbol	SRSF8	serine and arginine rich splicing factor 8	HGNC:16988	11q21
NME4	Approved symbol	NME4	NME/NM23 nucleoside diphosphate kinase 4	HGNC:7852	16p13.3
RPS23	Approved symbol	RPS23	ribosomal protein S23	HGNC:10410	5q14.2
EIF2B3	Approved symbol	EIF2B3	eukaryotic translation initiation factor 2B subunit gamma	HGNC:3259	1p34.1
PRR16	Approved symbol	PRR16	proline rich 16	HGNC:29654	5q23.1
TMEM47	Approved symbol	TMEM47	transmembrane protein 47	HGNC:18515	Xp21.1
OSTCP1	Approved symbol	OSTCP1	oligosaccharyltransferase complex subunit pseudogene 1	HGNC:30530	6q25.3
SRPRB	Approved symbol	SRPRB	SRP receptor beta subunit	HGNC:24085	3q22.1
ATG4A	Approved symbol	ATG4A	autophagy related 4A cysteine peptidase	HGNC:16489	Xq22.3
RPS12	Approved symbol	RPS12	ribosomal protein S12	HGNC:10385	6q23.2
RPS12	Synonyms	MRPS12	mitochondrial ribosomal protein S12	HGNC:10380	19q13.2
ARF5	Approved symbol	ARF5	ADP ribosylation factor 5	HGNC:658	7q32.1
RPS3	Approved symbol	RPS3	ribosomal protein S3	HGNC:10420	11q13.4
CDC42EP5	Approved symbol	CDC42EP5	CDC42 effector protein 5	HGNC:17408	19q13.42
P3H3	Approved symbol	P3H3	prolyl 3-hydroxylase 3	HGNC:19318	12p13.31
SLC48A1	Approved symbol	SLC48A1	solute carrier family 48 member 1	HGNC:26035	12q13.11
RPL32	Approved symbol	RPL32	ribosomal protein L32	HGNC:10336	3p25.2
G6PD	Approved symbol	G6PD	glucose-6-phosphate dehydrogenase	HGNC:4057	Xq28
PICK1	Approved symbol	PICK1	protein interacting with PRKCA 1	HGNC:9394	22q13.1
LDOC1	Approved symbol	LDOC1	LDOC1, regulator of NFKB signaling	HGNC:6548	Xq27.1
ICK	Approved symbol	ICK	intestinal cell kinase	HGNC:21219	6p12.1
SERPINF1	Approved symbol	SERPINF1	serpin family F member 1	HGNC:8824	17p13.3
LDLRAP1	Approved symbol	LDLRAP1	low density lipoprotein receptor adaptor protein 1	HGNC:18640	1p36.11
CERCAM	Approved symbol	CERCAM	cerebral endothelial cell adhesion molecule	HGNC:23723	9q34.11
CERCAM	Synonyms	CERCAM	cerebral endothelial cell adhesion molecule	HGNC:23723	9q34.11
HACD1	Approved symbol	HACD1	3-hydroxyacyl-CoA dehydratase 1	HGNC:9639	10p12.33
ABLIM1	Approved symbol	ABLIM1	actin binding LIM protein 1	HGNC:78	10q25.3
KBTBD11	Approved symbol	KBTBD11	kelch repeat and BTB domain containing 11	HGNC:29104	8p23.3
FAM229B	Approved symbol	FAM229B	family with sequence similarity 229 member B	HGNC:33858	6q21
SRBD1	Approved symbol	SRBD1	S1 RNA binding domain 1	HGNC:25521	2p21
ENG	Approved symbol	ENG	endoglin	HGNC:3349	9q34.11
UBE2D4	Approved symbol	UBE2D4	ubiquitin conjugating enzyme E2 D4 (putative)	HGNC:21647	7p13
TRAPPC1	Approved symbol	TRAPPC1	trafficking protein particle complex 1	HGNC:19894	17p13.1
RPL27A	Approved symbol	RPL27A	ribosomal protein L27a	HGNC:10329	11p15
RPL11	Approved symbol	RPL11	ribosomal protein L11	HGNC:10301	1p36.11
ARL4D	Approved symbol	ARL4D	ADP ribosylation factor like GTPase 4D	HGNC:656	17q21.31
TMSB4XP8	Approved symbol	TMSB4XP8	thymosin beta 4, X-linked pseudogene 8	HGNC:11885	4q22.1
RHOBTB1	Approved symbol	RHOBTB1	Rho related BTB domain containing 1	HGNC:18738	10q21.2
ADCY7	Approved symbol	ADCY7	adenylate cyclase 7	HGNC:238	16q12.1
RABAC1	Approved symbol	RABAC1	Rab acceptor 1	HGNC:9794	19q13.2
NDUFA7	Approved symbol	NDUFA7	NADH:ubiquinone oxidoreductase subunit A7	HGNC:7691	19p13.2
TSPO	Approved symbol	TSPO	translocator protein	HGNC:1158	22q13.2
SEC13	Approved symbol	SEC13	SEC13 homolog, nuclear pore and COPII coat complex component	HGNC:10697	3p25.3
LTBP3	Approved symbol	LTBP3	latent transforming growth factor beta binding protein 3	HGNC:6716	11q13.1
LTBP3	Previous symbol	LTBP2	latent transforming growth factor beta binding protein 2	HGNC:6715	14q24.3
RPL31	Approved symbol	RPL31	ribosomal protein L31	HGNC:10334	2q11.2
DNAPTP3	Unmatched
OST4	Approved symbol	OST4	oligosaccharyltransferase complex subunit 4, non-catalytic	HGNC:32483	2p23.3
TMED9	Approved symbol	TMED9	transmembrane p24 trafficking protein 9	HGNC:24878	5q35.3
PLCD1	Approved symbol	PLCD1	phospholipase C delta 1	HGNC:9060	3p22.2
RPL6	Approved symbol	RPL6	ribosomal protein L6	HGNC:10362	12q24.13
SLC25A23	Approved symbol	SLC25A23	solute carrier family 25 member 23	HGNC:19375	19p13.3
AHCY	Approved symbol	AHCY	adenosylhomocysteinase	HGNC:343	20q11.22
MAGED2	Approved symbol	MAGED2	MAGE family member D2	HGNC:16353	Xp11.21
PYGB	Approved symbol	PYGB	glycogen phosphorylase B	HGNC:9723	20p11.21
CNN2	Approved symbol	CNN2	calponin 2	HGNC:2156	19p13.3
R3HDM1	Approved symbol	R3HDM1	R3H domain containing 1	HGNC:9757	2q21.3
RNASEL	Approved symbol	RNASEL	ribonuclease L	HGNC:10050	1q25.3
RCN3	Approved symbol	RCN3	reticulocalbin 3	HGNC:21145	19q13.33
PDLIM7	Approved symbol	PDLIM7	PDZ and LIM domain 7	HGNC:22958	5q35.3
THADA	Approved symbol	THADA	THADA, armadillo repeat containing	HGNC:19217	2p21
ZNF772	Approved symbol	ZNF772	zinc finger protein 772	HGNC:33106	19q13.43
RABEPK	Approved symbol	RABEPK	Rab9 effector protein with kelch motifs	HGNC:16896	9q33.3
RPS8	Approved symbol	RPS8	ribosomal protein S8	HGNC:10441	1p34.1
GGCT	Approved symbol	GGCT	gamma-glutamylcyclotransferase	HGNC:21705	7p14.3
PER3	Approved symbol	PER3	period circadian regulator 3	HGNC:8847	1p36.23
KDELR2	Approved symbol	KDELR2	KDEL endoplasmic reticulum protein retention receptor 2	HGNC:6305	7p22.1
RPL13A	Approved symbol	RPL13A	ribosomal protein L13a	HGNC:10304	19q13.33
HDLBP	Approved symbol	HDLBP	high density lipoprotein binding protein	HGNC:4857	2q37.3
PODN	Approved symbol	PODN	podocan	HGNC:23174	1p32.3
GSTP1	Approved symbol	GSTP1	glutathione S-transferase pi 1	HGNC:4638	11q13.2
SLC26A2	Approved symbol	SLC26A2	solute carrier family 26 member 2	HGNC:10994	5q32
RPL13AP5	Approved symbol	RPL13AP5	ribosomal protein L13a pseudogene 5	HGNC:23736	10q24.1
TBC1D19	Approved symbol	TBC1D19	TBC1 domain family member 19	HGNC:25624	4p15.2
ITGAV	Approved symbol	ITGAV	integrin subunit alpha V	HGNC:6150	2q32.1
GSN	Approved symbol	GSN	gelsolin	HGNC:4620	9q33.2
ZNF287	Approved symbol	ZNF287	zinc finger protein 287	HGNC:13502	17p11.2
RPL8	Approved symbol	RPL8	ribosomal protein L8	HGNC:10368	8q24.3
FARSB	Approved symbol	FARSB	phenylalanyl-tRNA synthetase beta subunit	HGNC:17800	2q36.1
TMEM192	Approved symbol	TMEM192	transmembrane protein 192	HGNC:26775	4q32.3
MTMR2	Approved symbol	MTMR2	myotubularin related protein 2	HGNC:7450	11q21
COX7A1	Approved symbol	COX7A1	cytochrome c oxidase subunit 7A1	HGNC:2287	19q13.12
ZNF18	Approved symbol	ZNF18	zinc finger protein 18	HGNC:12969	17p12
HADH	Approved symbol	HADH	hydroxyacyl-CoA dehydrogenase	HGNC:4799	4q25
LSM7	Approved symbol	LSM7	LSM7 homolog, U6 small nuclear RNA and mRNA degradation associated	HGNC:20470	19p13.3
BLMH	Approved symbol	BLMH	bleomycin hydrolase	HGNC:1059	17q11.2
SEC23A	Approved symbol	SEC23A	Sec23 homolog A, coat complex II component	HGNC:10701	14q21.1
TSTA3	Approved symbol	TSTA3	tissue specific transplantation antigen P35B	HGNC:12390	8q24.3
NLN	Approved symbol	NLN	neurolysin	HGNC:16058	5q12.3
KDM1B	Approved symbol	KDM1B	lysine demethylase 1B	HGNC:21577	6p22.3
BBOF1	Approved symbol	BBOF1	basal body orientation factor 1	HGNC:19855	14q24.3
HIBCH	Approved symbol	HIBCH	3-hydroxyisobutyryl-CoA hydrolase	HGNC:4908	2q32.2
GLT8D1	Approved symbol	GLT8D1	glycosyltransferase 8 domain containing 1	HGNC:24870	3p21.1
SPCS3	Approved symbol	SPCS3	signal peptidase complex subunit 3	HGNC:26212	4q34.2
RPL4	Approved symbol	RPL4	ribosomal protein L4	HGNC:10353	15q22.31
HCFC2	Approved symbol	HCFC2	host cell factor C2	HGNC:24972	12q23.3
RNASE4	Approved symbol	RNASE4	ribonuclease A family member 4	HGNC:10047	14q11.2
RANBP6	Approved symbol	RANBP6	RAN binding protein 6	HGNC:9851	9p24.1
NNT	Approved symbol	NNT	nicotinamide nucleotide transhydrogenase	HGNC:7863	5p12
STXBP4	Approved symbol	STXBP4	syntaxin binding protein 4	HGNC:19694	17q22
TMEM8B	Approved symbol	TMEM8B	transmembrane protein 8B	HGNC:21427	9p13.3
RPS9	Approved symbol	RPS9	ribosomal protein S9	HGNC:10442	19q13.42
MAP3K6	Approved symbol	MAP3K6	mitogen-activated protein kinase kinase kinase 6	HGNC:6858	1p36.11
TMEM104	Approved symbol	TMEM104	transmembrane protein 104	HGNC:25984	17q25.1
ALG1	Approved symbol	ALG1	ALG1, chitobiosyldiphosphodolichol beta-mannosyltransferase	HGNC:18294	16p13.3
EEF1A1P9	Approved symbol	EEF1A1P9	eukaryotic translation elongation factor 1 alpha 1 pseudogene 9	HGNC:3204	4q24
DNMBP	Approved symbol	DNMBP	dynamin binding protein	HGNC:30373	10q24.2
WDR61	Approved symbol	WDR61	WD repeat domain 61	HGNC:30300	15q25.1
RPL14	Approved symbol	RPL14	ribosomal protein L14	HGNC:10305	3p22.1
RPS14	Approved symbol	RPS14	ribosomal protein S14	HGNC:10387	5q33.1
HEATR5A	Approved symbol	HEATR5A	HEAT repeat containing 5A	HGNC:20276	14q12
TNS2	Approved symbol	TNS2	tensin 2	HGNC:19737	12q13.13
SLC4A4	Approved symbol	SLC4A4	solute carrier family 4 member 4	HGNC:11030	4q13.3
BACE1	Approved symbol	BACE1	beta-secretase 1	HGNC:933	11q23.3
IL1RAP	Approved symbol	IL1RAP	interleukin 1 receptor accessory protein	HGNC:5995	3q28
COL11A1	Approved symbol	COL11A1	collagen type XI alpha 1 chain	HGNC:2186	1p21.1
PLA2G12A	Approved symbol	PLA2G12A	phospholipase A2 group XIIA	HGNC:18554	4q25
DPYSL3	Approved symbol	DPYSL3	dihydropyrimidinase like 3	HGNC:3015	5q32
MYLK	Approved symbol	MYLK	myosin light chain kinase	HGNC:7590	3q21.1
VCL	Approved symbol	VCL	vinculin	HGNC:12665	10q22.2
RPL34	Approved symbol	RPL34	ribosomal protein L34	HGNC:10340	4q25
GPX7	Approved symbol	GPX7	glutathione peroxidase 7	HGNC:4559	1p32.3
SEC24D	Approved symbol	SEC24D	SEC24 homolog D, COPII coat complex component	HGNC:10706	4q26
NFYB	Approved symbol	NFYB	nuclear transcription factor Y subunit beta	HGNC:7805	12q23.3
PBXIP1	Approved symbol	PBXIP1	PBX homeobox interacting protein 1	HGNC:21199	1q21.3
GPAA1	Approved symbol	GPAA1	glycosylphosphatidylinositol anchor attachment 1	HGNC:4446	8q24.3
RHOA	Approved symbol	RHOA	ras homolog family member A	HGNC:667	3p21.31
RHOA	Synonyms	RHOA	ras homolog family member A	HGNC:667	3p21.31
MEGF6	Approved symbol	MEGF6	multiple EGF like domains 6	HGNC:3232	1p36.32
VPS51	Approved symbol	VPS51	VPS51, GARP complex subunit	HGNC:1172	11q13.1
BLOC1S2	Approved symbol	BLOC1S2	biogenesis of lysosomal organelles complex 1 subunit 2	HGNC:20984	10q24.31
TCEAL8	Approved symbol	TCEAL8	transcription elongation factor A like 8	HGNC:28683	Xq22.1
RPS5	Approved symbol	RPS5	ribosomal protein S5	HGNC:10426	19q13.4
SRM	Approved symbol	SRM	spermidine synthase	HGNC:11296	1p36.22
SRM	Synonyms	SRMS	src-related kinase lacking C-terminal regulatory tyrosine and N-terminal myristylation sites	HGNC:11298	20q13.33
CD151	Approved symbol	CD151	CD151 molecule (Raph blood group)	HGNC:1630	11p15.5
DECR2	Approved symbol	DECR2	2,4-dienoyl-CoA reductase 2	HGNC:2754	16p13.3
ELOVL5	Approved symbol	ELOVL5	ELOVL fatty acid elongase 5	HGNC:21308	6p12.1
ALDH6A1	Approved symbol	ALDH6A1	aldehyde dehydrogenase 6 family member A1	HGNC:7179	14q24.3
RACK1	Approved symbol	RACK1	receptor for activated C kinase 1	HGNC:4399	5q35.3
SLC24A1	Approved symbol	SLC24A1	solute carrier family 24 member 1	HGNC:10975	15q22.31
GPX8	Approved symbol	GPX8	glutathione peroxidase 8 (putative)	HGNC:33100	5q11.2
PDLIM2	Approved symbol	PDLIM2	PDZ and LIM domain 2	HGNC:13992	8p21.3
CD99	Approved symbol	CD99	CD99 molecule (Xg blood group)	HGNC:7082	Xp22.32 and Yp11.3
GAS7	Approved symbol	GAS7	growth arrest specific 7	HGNC:4169	17p13.1
SRD5A1	Approved symbol	SRD5A1	steroid 5 alpha-reductase 1	HGNC:11284	5p15.31
EMP3	Approved symbol	EMP3	epithelial membrane protein 3	HGNC:3335	19q13.33
LOC100130331	Unmatched
MRPL24	Approved symbol	MRPL24	mitochondrial ribosomal protein L24	HGNC:14037	1q23.1
TM7SF3	Approved symbol	TM7SF3	transmembrane 7 superfamily member 3	HGNC:23049	12p11.23
LINC00998	Previous symbol	SMIM30	small integral membrane protein 30	HGNC:48953	7q31.1
IPP	Approved symbol	IPP	intracisternal A particle-promoted polypeptide	HGNC:6108	1p34.1
PALLD	Approved symbol	PALLD	palladin, cytoskeletal associated protein	HGNC:17068	4q32.3
RPL10	Approved symbol	RPL10	ribosomal protein L10	HGNC:10298	Xq28
RPL10	Synonyms	RPL15	ribosomal protein L15	HGNC:10306	3p24.2
MYEOV2	Previous symbol	COPS9	COP9 signalosome subunit 9	HGNC:21314	2q37.3
PHTF2	Approved symbol	PHTF2	putative homeodomain transcription factor 2	HGNC:13411	7q11.23-q21.11
MLF1	Approved symbol	MLF1	myeloid leukemia factor 1	HGNC:7125	3q25.32
SIDT2	Approved symbol	SIDT2	SID1 transmembrane family member 2	HGNC:24272	11q23.3
BPGM	Approved symbol	BPGM	bisphosphoglycerate mutase	HGNC:1093	7q33
S100A10	Approved symbol	S100A10	S100 calcium binding protein A10	HGNC:10487	1q21.3
DBNL	Approved symbol	DBNL	drebrin like	HGNC:2696	7p13
TTC37	Approved symbol	TTC37	tetratricopeptide repeat domain 37	HGNC:23639	5q15
EEF1A1	Approved symbol	EEF1A1	eukaryotic translation elongation factor 1 alpha 1	HGNC:3189	6q13
DNAJC10	Approved symbol	DNAJC10	DnaJ heat shock protein family (Hsp40) member C10	HGNC:24637	2q32.1
TENM3	Approved symbol	TENM3	teneurin transmembrane protein 3	HGNC:29944	4q34.3-q35.1
WWTR1	Approved symbol	WWTR1	WW domain containing transcription regulator 1	HGNC:24042	3q25.1
GOLPH3L	Approved symbol	GOLPH3L	golgi phosphoprotein 3 like	HGNC:24882	1q21.3
SCP2	Approved symbol	SCP2	sterol carrier protein 2	HGNC:10606	1p32.3
SCP2	Synonyms	SYCP2	synaptonemal complex protein 2	HGNC:11490	20q13.33
SCP2	Synonyms	CTDSP2	CTD small phosphatase 2	HGNC:17077	12q14.1
NDUFB6	Approved symbol	NDUFB6	NADH:ubiquinone oxidoreductase subunit B6	HGNC:7701	9p21.1
POLR2L	Approved symbol	POLR2L	RNA polymerase II subunit L	HGNC:9199	11p15.5
SH3BGRL3	Approved symbol	SH3BGRL3	SH3 domain binding glutamate rich protein like 3	HGNC:15568	1p36.11
PTRF	Previous symbol	CAVIN1	caveolae associated protein 1	HGNC:9688	17q21.31
TMEM120B	Approved symbol	TMEM120B	transmembrane protein 120B	HGNC:32008	12q24.31
RNH1	Approved symbol	RNH1	ribonuclease/angiogenin inhibitor 1	HGNC:10074	11p15.5
RNH1	Synonyms	RNASEH1P1	ribonuclease H1 pseudogene 1	HGNC:10049	17p11.2
PPA2	Approved symbol	PPA2	pyrophosphatase (inorganic) 2	HGNC:28883	4q24
RPLP1	Approved symbol	RPLP1	ribosomal protein lateral stalk subunit P1	HGNC:10372	15q23
MINA	Previous symbol	RIOX2	ribosomal oxygenase 2	HGNC:19441	3q11.2
TNS1	Approved symbol	TNS1	tensin 1	HGNC:11973	2q35
RPS10	Approved symbol	RPS10	ribosomal protein S10	HGNC:10383	6p21.31
ATHL1	Previous symbol	PGGHG	protein-glucosylgalactosylhydroxylysine glucosidase	HGNC:26210	11p15.5
PPDPF	Approved symbol	PPDPF	pancreatic progenitor cell differentiation and proliferation factor	HGNC:16142	20q13.33
APLP1	Approved symbol	APLP1	amyloid beta precursor like protein 1	HGNC:597	19q13.12
GRAMD3	Previous symbol	GRAMD2B	GRAM domain containing 2B	HGNC:24911	5q23.2
RPL37A	Approved symbol	RPL37A	ribosomal protein L37a	HGNC:10348	2q35
TXN2	Approved symbol	TXN2	thioredoxin 2	HGNC:17772	22q12.3
PHKB	Approved symbol	PHKB	phosphorylase kinase regulatory subunit beta	HGNC:8927	16q12.1
SIL1	Approved symbol	SIL1	SIL1 nucleotide exchange factor	HGNC:24624	5q31.2
RPL24	Approved symbol	RPL24	ribosomal protein L24	HGNC:10325	3q12.3
RPL24	Synonyms	RSL24D1	ribosomal L24 domain containing 1	HGNC:18479	15q21.3
KCNMA1	Approved symbol	KCNMA1	potassium calcium-activated channel subfamily M alpha 1	HGNC:6284	10q22.3
FKBP14	Approved symbol	FKBP14	FK506 binding protein 14	HGNC:18625	7p14.3
PABPC4	Approved symbol	PABPC4	poly(A) binding protein cytoplasmic 4	HGNC:8557	1p34.3
BBS9	Approved symbol	BBS9	Bardet-Biedl syndrome 9	HGNC:30000	7p14.3
MAN1B1	Approved symbol	MAN1B1	mannosidase alpha class 1B member 1	HGNC:6823	9q34.3
SLC23A2	Approved symbol	SLC23A2	solute carrier family 23 member 2	HGNC:10973	20p13
SLC23A2	Previous symbol	SLC23A1	solute carrier family 23 member 1	HGNC:10974	5q31.2
POGLUT1	Approved symbol	POGLUT1	protein O-glucosyltransferase 1	HGNC:22954	3q13.33
RPL26	Approved symbol	RPL26	ribosomal protein L26	HGNC:10327	17p13.1
TXNDC5	Approved symbol	TXNDC5	thioredoxin domain containing 5	HGNC:21073	6p24.3
SLC10A3	Approved symbol	SLC10A3	solute carrier family 10 member 3	HGNC:22979	Xq28
SNX7	Approved symbol	SNX7	sorting nexin 7	HGNC:14971	1p21.3
CINP	Approved symbol	CINP	cyclin dependent kinase 2 interacting protein	HGNC:23789	14q32.31
2002-09-01	Unmatched
CCNG1	Approved symbol	CCNG1	cyclin G1	HGNC:1592	5q34
DIAPH3	Approved symbol	DIAPH3	diaphanous related formin 3	HGNC:15480	13q21.2
RPGRIP1L	Approved symbol	RPGRIP1L	RPGRIP1 like	HGNC:29168	16q12.2
SNHG5	Approved symbol	SNHG5	small nucleolar RNA host gene 5	HGNC:21026	6q14.3
KCNK2	Approved symbol	KCNK2	potassium two pore domain channel subfamily K member 2	HGNC:6277	1q41
IFI27L2	Approved symbol	IFI27L2	interferon alpha inducible protein 27 like 2	HGNC:19753	14q32.12
MSRB3	Approved symbol	MSRB3	methionine sulfoxide reductase B3	HGNC:27375	12q14.3
PLSCR3	Approved symbol	PLSCR3	phospholipid scramblase 3	HGNC:16495	17p13.1
MRPL1	Approved symbol	MRPL1	mitochondrial ribosomal protein L1	HGNC:14275	4q21.1
ERGIC3	Approved symbol	ERGIC3	ERGIC and golgi 3	HGNC:15927	20q11.22
SSR4	Approved symbol	SSR4	signal sequence receptor subunit 4	HGNC:11326	Xq28
EIF4B	Approved symbol	EIF4B	eukaryotic translation initiation factor 4B	HGNC:3285	12q13.13
TIMM8B	Approved symbol	TIMM8B	translocase of inner mitochondrial membrane 8 homolog B	HGNC:11818	11q23.1
RNF41	Approved symbol	RNF41	ring finger protein 41	HGNC:18401	12q13.3
CDH2	Approved symbol	CDH2	cadherin 2	HGNC:1759	18q12.1
EIF3L	Approved symbol	EIF3L	eukaryotic translation initiation factor 3 subunit L	HGNC:18138	22q13.1
DAP	Approved symbol	DAP	death associated protein	HGNC:2672	5p15.2
DAP	Synonyms	IAPP	islet amyloid polypeptide	HGNC:5329	12p12.1
DAP	Synonyms	DNPEP	aspartyl aminopeptidase	HGNC:2981	2q35
LIPA	Approved symbol	LIPA	lipase A, lysosomal acid type	HGNC:6617	10q23.31
LIPA	Synonyms	SCGB1D1	secretoglobin family 1D member 1	HGNC:18395	11q12.3
SEC11A	Approved symbol	SEC11A	SEC11 homolog A, signal peptidase complex subunit	HGNC:17718	15q25.2
NAV1	Approved symbol	NAV1	neuron navigator 1	HGNC:15989	1q32.1
LRRC59	Approved symbol	LRRC59	leucine rich repeat containing 59	HGNC:28817	17q21.33
C7orf50	Approved symbol	C7orf50	chromosome 7 open reading frame 50	HGNC:22421	7p22.3
PDZD11	Approved symbol	PDZD11	PDZ domain containing 11	HGNC:28034	Xq13.1
FAM220A	Approved symbol	FAM220A	family with sequence similarity 220 member A	HGNC:22422	7p22.1
NXPE3	Approved symbol	NXPE3	neurexophilin and PC-esterase domain family member 3	HGNC:28238	3q12.3
RPL38	Approved symbol	RPL38	ribosomal protein L38	HGNC:10349	17q25.1
DAD1	Approved symbol	DAD1	defender against cell death 1	HGNC:2664	14q11.2
AAAS	Approved symbol	AAAS	aladin WD repeat nucleoporin	HGNC:13666	12q13.13
AKR1A1	Approved symbol	AKR1A1	aldo-keto reductase family 1 member A1	HGNC:380	1p34.1
FKBP9	Approved symbol	FKBP9	FK506 binding protein 9	HGNC:3725	7p14.3
FKBP9	Synonyms	FKBP1B	FK506 binding protein 1B	HGNC:3712	2p23.3
CNN3	Approved symbol	CNN3	calponin 3	HGNC:2157	1p21.3
RPL18	Approved symbol	RPL18	ribosomal protein L18	HGNC:10310	19q13.33
ROMO1	Approved symbol	ROMO1	reactive oxygen species modulator 1	HGNC:16185	20q11.22
ADD3	Approved symbol	ADD3	adducin 3	HGNC:245	10q25.1-q25.2
RPS27A	Approved symbol	RPS27A	ribosomal protein S27a	HGNC:10417	2p16.1
TUBA1B	Approved symbol	TUBA1B	tubulin alpha 1b	HGNC:18809	12q13.12
SPATA20	Approved symbol	SPATA20	spermatogenesis associated 20	HGNC:26125	17q21.33
KRT10	Approved symbol	KRT10	keratin 10	HGNC:6413	17q21.2
APMAP	Approved symbol	APMAP	adipocyte plasma membrane associated protein	HGNC:13238	20p11.21
TCTN1	Approved symbol	TCTN1	tectonic family member 1	HGNC:26113	12q24.11
ATP5I	Previous symbol	ATP5ME	ATP synthase membrane subunit e	HGNC:846	4p16.3
SEC31A	Approved symbol	SEC31A	SEC31 homolog A, COPII coat complex component	HGNC:17052	4q21.22
RPL17	Approved symbol	RPL17	ribosomal protein L17	HGNC:10307	18q21.1
RPL17	Synonyms	RPL23	ribosomal protein L23	HGNC:10316	17q12
DDX1	Approved symbol	DDX1	DEAD-box helicase 1	HGNC:2734	2p24.3
RPS21	Approved symbol	RPS21	ribosomal protein S21	HGNC:10409	20q13.33
CNPY4	Approved symbol	CNPY4	canopy FGF signaling regulator 4	HGNC:28631	7q22.1
RMDN1	Approved symbol	RMDN1	regulator of microtubule dynamics 1	HGNC:24285	8q21.3
CHMP3	Approved symbol	CHMP3	charged multivesicular body protein 3	HGNC:29865	2p11.2
MRPL37	Approved symbol	MRPL37	mitochondrial ribosomal protein L37	HGNC:14034	1p32.3
RPS16	Approved symbol	RPS16	ribosomal protein S16	HGNC:10396	19q13.1
DOLPP1	Approved symbol	DOLPP1	dolichyldiphosphatase 1	HGNC:29565	9q34.11
FH	Approved symbol	FH	fumarate hydratase	HGNC:3700	1q43
PCDHGC3	Approved symbol	PCDHGC3	protocadherin gamma subfamily C, 3	HGNC:8716	5q31.3
CAPZB	Approved symbol	CAPZB	capping actin protein of muscle Z-line beta subunit	HGNC:1491	1p36.13
MYH10	Approved symbol	MYH10	myosin heavy chain 10	HGNC:7568	17p13.1
RUVBL1	Approved symbol	RUVBL1	RuvB like AAA ATPase 1	HGNC:10474	3q21.3
PTPDC1	Approved symbol	PTPDC1	protein tyrosine phosphatase domain containing 1	HGNC:30184	9q22.32
RPS29	Approved symbol	RPS29	ribosomal protein S29	HGNC:10419	14q21.3
HSD17B10	Approved symbol	HSD17B10	hydroxysteroid 17-beta dehydrogenase 10	HGNC:4800	Xp11.22
ARL2	Approved symbol	ARL2	ADP ribosylation factor like GTPase 2	HGNC:693	11q13.1
CFL1	Approved symbol	CFL1	cofilin 1	HGNC:1874	11q13.1
LOC644936	Unmatched
TOM1L2	Approved symbol	TOM1L2	target of myb1 like 2 membrane trafficking protein	HGNC:11984	17p11.2
MRPL3	Approved symbol	MRPL3	mitochondrial ribosomal protein L3	HGNC:10379	3q22.1
PCBP4	Approved symbol	PCBP4	poly(rC) binding protein 4	HGNC:8652	3p21.2
RPL15	Approved symbol	RPL15	ribosomal protein L15	HGNC:10306	3p24.2
PRKAG1	Approved symbol	PRKAG1	protein kinase AMP-activated non-catalytic subunit gamma 1	HGNC:9385	12q13.12
NPDC1	Approved symbol	NPDC1	neural proliferation, differentiation and control 1	HGNC:7899	9q34.3
RPL29	Approved symbol	RPL29	ribosomal protein L29	HGNC:10331	3p21.2
NUCB2	Approved symbol	NUCB2	nucleobindin 2	HGNC:8044	11p15.1
LIX1L	Approved symbol	LIX1L	limb and CNS expressed 1 like	HGNC:28715	1q21.1
CDK2AP1	Approved symbol	CDK2AP1	cyclin dependent kinase 2 associated protein 1	HGNC:14002	12q24.31
UROS	Approved symbol	UROS	uroporphyrinogen III synthase	HGNC:12592	10q26.2
CTNNBIP1	Approved symbol	CTNNBIP1	catenin beta interacting protein 1	HGNC:16913	1p36.22
ZNF512B	Approved symbol	ZNF512B	zinc finger protein 512B	HGNC:29212	20q13.33
HNRNPA1	Approved symbol	HNRNPA1	heterogeneous nuclear ribonucleoprotein A1	HGNC:5031	12q13.13
HNRNPA1	Synonyms	HNRNPA1	heterogeneous nuclear ribonucleoprotein A1	HGNC:5031	12q13.13
RPL13	Approved symbol	RPL13	ribosomal protein L13	HGNC:10303	16q24.3
RPL13	Synonyms	MRPL13	mitochondrial ribosomal protein L13	HGNC:14278	8q24.12
FMN2	Approved symbol	FMN2	formin 2	HGNC:14074	1q43
PRKD1	Approved symbol	PRKD1	protein kinase D1	HGNC:9407	14q12
RPS19	Approved symbol	RPS19	ribosomal protein S19	HGNC:10402	19q13.2
RNF14	Approved symbol	RNF14	ring finger protein 14	HGNC:10058	5q31.3
FAM114A1	Approved symbol	FAM114A1	family with sequence similarity 114 member A1	HGNC:25087	4p14
DBI	Approved symbol	DBI	diazepam binding inhibitor, acyl-CoA binding protein	HGNC:2690	2q14.2
DBI	Synonyms	TSPO	translocator protein	HGNC:1158	22q13.2
ARF4	Approved symbol	ARF4	ADP ribosylation factor 4	HGNC:655	3p14.3
SARS	Approved symbol	SARS	seryl-tRNA synthetase	HGNC:10537	1p13.3
SARS	Synonyms	SARS2	seryl-tRNA synthetase 2, mitochondrial	HGNC:17697	19q13.2
PARVA	Approved symbol	PARVA	parvin alpha	HGNC:14652	11p15.3
ALKBH7	Approved symbol	ALKBH7	alkB homolog 7	HGNC:21306	19p13.3
GM2A	Approved symbol	GM2A	GM2 ganglioside activator	HGNC:4367	5q33.1
NETO2	Approved symbol	NETO2	neuropilin and tolloid like 2	HGNC:14644	16q12.1
TMEM200A	Approved symbol	TMEM200A	transmembrane protein 200A	HGNC:21075	6q23.1
RPS13	Approved symbol	RPS13	ribosomal protein S13	HGNC:10386	11p15.1
FBXO3	Approved symbol	FBXO3	F-box protein 3	HGNC:13582	11p13
RPS7	Approved symbol	RPS7	ribosomal protein S7	HGNC:10440	2p25.3
ZNHIT1	Approved symbol	ZNHIT1	zinc finger HIT-type containing 1	HGNC:21688	7q22.1
NAGA	Approved symbol	NAGA	alpha-N-acetylgalactosaminidase	HGNC:7631	22q13.2
KLHDC3	Approved symbol	KLHDC3	kelch domain containing 3	HGNC:20704	6p21.1
TBL1XR1	Approved symbol	TBL1XR1	transducin beta like 1 X-linked receptor 1	HGNC:29529	3q26.32
NAGLU	Approved symbol	NAGLU	N-acetyl-alpha-glucosaminidase	HGNC:7632	17q21.2
SUCLG1	Approved symbol	SUCLG1	succinate-CoA ligase alpha subunit	HGNC:11449	2p11.2
PGLS	Approved symbol	PGLS	6-phosphogluconolactonase	HGNC:8903	19p13.2
R3HCC1	Approved symbol	R3HCC1	R3H domain and coiled-coil containing 1	HGNC:27329	8p21.3
RPS15A	Approved symbol	RPS15A	ribosomal protein S15a	HGNC:10389	16p12.3
RPL30	Approved symbol	RPL30	ribosomal protein L30	HGNC:10333	8q22.2
EVI5L	Approved symbol	EVI5L	ecotropic viral integration site 5 like	HGNC:30464	19p13.2
SIRT2	Approved symbol	SIRT2	sirtuin 2	HGNC:10886	19q13.2
GALNT11	Approved symbol	GALNT11	polypeptide N-acetylgalactosaminyltransferase 11	HGNC:19875	7q36.1
CRELD2	Approved symbol	CRELD2	cysteine rich with EGF like domains 2	HGNC:28150	22q13.33
SNX25	Approved symbol	SNX25	sorting nexin 25	HGNC:21883	4q35.1
PARK7	Approved symbol	PARK7	Parkinsonism associated deglycase	HGNC:16369	1p36.23
RPLP2	Approved symbol	RPLP2	ribosomal protein lateral stalk subunit P2	HGNC:10377	11p15.5
ATP5F1	Previous symbol	ATP5PB	ATP synthase peripheral stalk-membrane subunit b	HGNC:840	1p13.2
ORAI2	Approved symbol	ORAI2	ORAI calcium release-activated calcium modulator 2	HGNC:21667	7q22.1
RPL35A	Approved symbol	RPL35A	ribosomal protein L35a	HGNC:10345	3q29
SEPW1	Previous symbol	SELENOW	selenoprotein W	HGNC:10752	19q13.33
FECH	Approved symbol	FECH	ferrochelatase	HGNC:3647	18q21.31
NAA10	Approved symbol	NAA10	N(alpha)-acetyltransferase 10, NatA catalytic subunit	HGNC:18704	Xq28
JOSD2	Approved symbol	JOSD2	Josephin domain containing 2	HGNC:28853	19q13.33
KLHL9	Approved symbol	KLHL9	kelch like family member 9	HGNC:18732	9p21.3
ATRAID	Approved symbol	ATRAID	all-trans retinoic acid induced differentiation factor	HGNC:24090	2p23.3
VPS41	Approved symbol	VPS41	VPS41, HOPS complex subunit	HGNC:12713	7p14.1
DCTN1	Approved symbol	DCTN1	dynactin subunit 1	HGNC:2711	2p13.1
RPL37	Approved symbol	RPL37	ribosomal protein L37	HGNC:10347	5p13.1
KRTCAP2	Approved symbol	KRTCAP2	keratinocyte associated protein 2	HGNC:28942	1q22
CHST14	Approved symbol	CHST14	carbohydrate sulfotransferase 14	HGNC:24464	15q15.1
DDOST	Approved symbol	DDOST	dolichyl-diphosphooligosaccharide--protein glycosyltransferase non-catalytic subunit	HGNC:2728	1p36.12
SUMF2	Approved symbol	SUMF2	sulfatase modifying factor 2	HGNC:20415	7p11.2
STX7	Approved symbol	STX7	syntaxin 7	HGNC:11442	6q23.2
RPS15	Approved symbol	RPS15	ribosomal protein S15	HGNC:10388	19p13.3
ACAT1	Approved symbol	ACAT1	acetyl-CoA acetyltransferase 1	HGNC:93	11q22.3
SMPD1	Approved symbol	SMPD1	sphingomyelin phosphodiesterase 1	HGNC:11120	11p15.4
PEPD	Approved symbol	PEPD	peptidase D	HGNC:8840	19q13.11
PTGFRN	Approved symbol	PTGFRN	prostaglandin F2 receptor inhibitor	HGNC:9601	1p13.1
NDUFB2	Approved symbol	NDUFB2	NADH:ubiquinone oxidoreductase subunit B2	HGNC:7697	7q34
FIBP	Approved symbol	FIBP	FGF1 intracellular binding protein	HGNC:3705	11q13.1
ERP29	Approved symbol	ERP29	endoplasmic reticulum protein 29	HGNC:13799	12q24.13
ERP29	Synonyms	ERP29	endoplasmic reticulum protein 29	HGNC:13799	12q24.13
TKFC	Approved symbol	TKFC	triokinase and FMN cyclase	HGNC:24552	11q12.2
SEPHS1	Approved symbol	SEPHS1	selenophosphate synthetase 1	HGNC:19685	10p13
CHID1	Approved symbol	CHID1	chitinase domain containing 1	HGNC:28474	11p15.5
LINC01420	Previous symbol	NBDY	negative regulator of P-body association	HGNC:50713	Xp11.21
CCDC6	Approved symbol	CCDC6	coiled-coil domain containing 6	HGNC:18782	10q21.2
PRDX5	Approved symbol	PRDX5	peroxiredoxin 5	HGNC:9355	11q13.1
ANAPC5	Approved symbol	ANAPC5	anaphase promoting complex subunit 5	HGNC:15713	12q24.31
PIGN	Approved symbol	PIGN	phosphatidylinositol glycan anchor biosynthesis class N	HGNC:8967	18q21.33
ATP5L	Previous symbol	ATP5MG	ATP synthase membrane subunit g	HGNC:14247	11q23.3
APEX1	Approved symbol	APEX1	apurinic/apyrimidinic endodeoxyribonuclease 1	HGNC:587	14q11.2
DHDDS	Approved symbol	DHDDS	dehydrodolichyl diphosphate synthase subunit	HGNC:20603	1p36.11
NRSN2	Approved symbol	NRSN2	neurensin 2	HGNC:16229	20p13
HNRNPR	Approved symbol	HNRNPR	heterogeneous nuclear ribonucleoprotein R	HGNC:5047	1p36.12
FTO	Approved symbol	FTO	FTO, alpha-ketoglutarate dependent dioxygenase	HGNC:24678	16q12.2
RPL35	Approved symbol	RPL35	ribosomal protein L35	HGNC:10344	9q33.3
PGM2L1	Approved symbol	PGM2L1	phosphoglucomutase 2 like 1	HGNC:20898	11q13.4
WRB	Approved symbol	WRB	tryptophan rich basic protein	HGNC:12790	21q22.2
CREB3L1	Approved symbol	CREB3L1	cAMP responsive element binding protein 3 like 1	HGNC:18856	11p11.2
IFT80	Approved symbol	IFT80	intraflagellar transport 80	HGNC:29262	3q25.33
TK2	Approved symbol	TK2	thymidine kinase 2, mitochondrial	HGNC:11831	16q21
ZMPSTE24	Approved symbol	ZMPSTE24	zinc metallopeptidase STE24	HGNC:12877	1p34.2
ARPC1A	Approved symbol	ARPC1A	actin related protein 2/3 complex subunit 1A	HGNC:703	7q22.1
GTF2H5	Approved symbol	GTF2H5	general transcription factor IIH subunit 5	HGNC:21157	6q25.3
AMZ2	Approved symbol	AMZ2	archaelysin family metallopeptidase 2	HGNC:28041	17q24.2
TXNL4A	Approved symbol	TXNL4A	thioredoxin like 4A	HGNC:30551	18q23
MED8	Approved symbol	MED8	mediator complex subunit 8	HGNC:19971	1p34.2
ANOS1	Approved symbol	ANOS1	anosmin 1	HGNC:6211	Xp22.31
TTPAL	Approved symbol	TTPAL	alpha tocopherol transfer protein like	HGNC:16114	20q13.12
RPL18AP3	Approved symbol	RPL18AP3	ribosomal protein L18a pseudogene 3	HGNC:31387	12q23.3
TXNDC15	Approved symbol	TXNDC15	thioredoxin domain containing 15	HGNC:20652	5q31.1
RRM2B	Approved symbol	RRM2B	ribonucleotide reductase regulatory TP53 inducible subunit M2B	HGNC:17296	8q22.3
EML3	Approved symbol	EML3	echinoderm microtubule associated protein like 3	HGNC:26666	11q12.3
ATOX1	Approved symbol	ATOX1	antioxidant 1 copper chaperone	HGNC:798	5q33.1
SRI	Approved symbol	SRI	sorcin	HGNC:11292	7q21.12
ETFA	Approved symbol	ETFA	electron transfer flavoprotein alpha subunit	HGNC:3481	15q24.2-q24.3
DYNC1I2	Approved symbol	DYNC1I2	dynein cytoplasmic 1 intermediate chain 2	HGNC:2964	2q31.1
NLGN4Y	Approved symbol	NLGN4Y	neuroligin 4, Y-linked	HGNC:15529	Yq11.221
EIF4E2	Approved symbol	EIF4E2	eukaryotic translation initiation factor 4E family member 2	HGNC:3293	2q37.1
YIPF5	Approved symbol	YIPF5	Yip1 domain family member 5	HGNC:24877	5q31.3
ARPC1B	Approved symbol	ARPC1B	actin related protein 2/3 complex subunit 1B	HGNC:704	7q22.1
TADA3	Approved symbol	TADA3	transcriptional adaptor 3	HGNC:19422	3p25.3
FAM177A1	Approved symbol	FAM177A1	family with sequence similarity 177 member A1	HGNC:19829	14q13.2
TCEB2	Previous symbol	ELOB	elongin B	HGNC:11619	16p13.3
POLD4	Approved symbol	POLD4	DNA polymerase delta 4, accessory subunit	HGNC:14106	11q13.2
ADSL	Approved symbol	ADSL	adenylosuccinate lyase	HGNC:291	22q13.1
PPP2R4	Previous symbol	PTPA	protein phosphatase 2 phosphatase activator	HGNC:9308	9q34.11
CLINT1	Approved symbol	CLINT1	clathrin interactor 1	HGNC:23186	5q33.3
ARPC4	Approved symbol	ARPC4	actin related protein 2/3 complex subunit 4	HGNC:707	3p25.3
DPY19L3	Approved symbol	DPY19L3	dpy-19 like C-mannosyltransferase 3	HGNC:27120	19q13.11
NOL6	Approved symbol	NOL6	nucleolar protein 6	HGNC:19910	9p13.3
NLRX1	Approved symbol	NLRX1	NLR family member X1	HGNC:29890	11q23.3
JTB	Approved symbol	JTB	jumping translocation breakpoint	HGNC:6201	1q21.3
FAAP100	Approved symbol	FAAP100	Fanconi anemia core complex associated protein 100	HGNC:26171	17q25.3
LACC1	Approved symbol	LACC1	laccase domain containing 1	HGNC:26789	13q14.11
SORBS3	Approved symbol	SORBS3	sorbin and SH3 domain containing 3	HGNC:30907	8p21.3
CHPF	Approved symbol	CHPF	chondroitin polymerizing factor	HGNC:24291	2q35
TLR4	Approved symbol	TLR4	toll like receptor 4	HGNC:11850	9q33.1
CUL4B	Approved symbol	CUL4B	cullin 4B	HGNC:2555	Xq24
ROS1	Approved symbol	ROS1	ROS proto-oncogene 1, receptor tyrosine kinase	HGNC:10261	6q22.1
MMP19	Approved symbol	MMP19	matrix metallopeptidase 19	HGNC:7165	12q13.2
FBXL20	Approved symbol	FBXL20	F-box and leucine rich repeat protein 20	HGNC:24679	17q12
RIN2	Approved symbol	RIN2	Ras and Rab interactor 2	HGNC:18750	20p11.23
CPPED1	Approved symbol	CPPED1	calcineurin like phosphoesterase domain containing 1	HGNC:25632	16p13.12
UBE2D1	Approved symbol	UBE2D1	ubiquitin conjugating enzyme E2 D1	HGNC:12474	10q21.1
CREBZF	Approved symbol	CREBZF	CREB/ATF bZIP transcription factor	HGNC:24905	11q14.1
VPS54	Approved symbol	VPS54	VPS54, GARP complex subunit	HGNC:18652	2p15-p14
USP12	Approved symbol	USP12	ubiquitin specific peptidase 12	HGNC:20485	13q12.13
USP12	Previous symbol	USP12P1	ubiquitin specific peptidase 12 pseudogene 1	HGNC:12610	5q33-q34
IFNGR1	Approved symbol	IFNGR1	interferon gamma receptor 1	HGNC:5439	6q23.3
KDSR	Approved symbol	KDSR	3-ketodihydrosphingosine reductase	HGNC:4021	18q21.33
SAFB2	Approved symbol	SAFB2	scaffold attachment factor B2	HGNC:21605	19p13.3
HBP1	Approved symbol	HBP1	HMG-box transcription factor 1	HGNC:23200	7q22.3
DKK3	Approved symbol	DKK3	dickkopf WNT signaling pathway inhibitor 3	HGNC:2893	11p15.3
VPS37A	Approved symbol	VPS37A	VPS37A, ESCRT-I subunit	HGNC:24928	8p22
ELOVL6	Approved symbol	ELOVL6	ELOVL fatty acid elongase 6	HGNC:15829	4q25
C6orf106	Approved symbol	C6orf106	chromosome 6 open reading frame 106	HGNC:21215	6p21.31
AMD1	Approved symbol	AMD1	adenosylmethionine decarboxylase 1	HGNC:457	6q21
ZCCHC6	Approved symbol	ZCCHC6	zinc finger CCHC-type containing 6	HGNC:25817	9q21.33
LRRFIP2	Approved symbol	LRRFIP2	LRR binding FLII interacting protein 2	HGNC:6703	3p22.2
ZNF740	Approved symbol	ZNF740	zinc finger protein 740	HGNC:27465	12q13.13
CNBP	Approved symbol	CNBP	CCHC-type zinc finger nucleic acid binding protein	HGNC:13164	3q21.3
PAIP2	Approved symbol	PAIP2	poly(A) binding protein interacting protein 2	HGNC:17970	5q31.2
BID	Approved symbol	BID	BH3 interacting domain death agonist	HGNC:1050	22q11.21
CD46	Approved symbol	CD46	CD46 molecule	HGNC:6953	1q32.2
ZBTB38	Approved symbol	ZBTB38	zinc finger and BTB domain containing 38	HGNC:26636	3q23
KIAA1549L	Approved symbol	KIAA1549L	KIAA1549 like	HGNC:24836	11p13
AKAP8L	Approved symbol	AKAP8L	A-kinase anchoring protein 8 like	HGNC:29857	19p13.12
GGT5	Approved symbol	GGT5	gamma-glutamyltransferase 5	HGNC:4260	22q11.23
FOXN3	Approved symbol	FOXN3	forkhead box N3	HGNC:1928	14q31.3-q32.11
FCHO2	Approved symbol	FCHO2	FCH domain only 2	HGNC:25180	5q13.2
SERPINB8	Approved symbol	SERPINB8	serpin family B member 8	HGNC:8952	18q22.1
C18orf25	Approved symbol	C18orf25	chromosome 18 open reading frame 25	HGNC:28172	18q21.1
B4GALT5	Approved symbol	B4GALT5	beta-1,4-galactosyltransferase 5	HGNC:928	20q13.13
CNIH1	Approved symbol	CNIH1	cornichon family AMPA receptor auxiliary protein 1	HGNC:19431	14q22.2
TBL1X	Approved symbol	TBL1X	transducin beta like 1 X-linked	HGNC:11585	Xp22.31-p22.2
ABHD12	Approved symbol	ABHD12	abhydrolase domain containing 12	HGNC:15868	20p11.21
NUP50	Approved symbol	NUP50	nucleoporin 50	HGNC:8065	22q13.31
WBP2	Approved symbol	WBP2	WW domain binding protein 2	HGNC:12738	17q25.1
PITX1	Approved symbol	PITX1	paired like homeodomain 1	HGNC:9004	5q31.1
STIP1	Approved symbol	STIP1	stress induced phosphoprotein 1	HGNC:11387	11q13.1
FNBP4	Approved symbol	FNBP4	formin binding protein 4	HGNC:19752	11p11.2
VASN	Approved symbol	VASN	vasorin	HGNC:18517	16p13.3
SOAT1	Approved symbol	SOAT1	sterol O-acyltransferase 1	HGNC:11177	1q25.2
SESTD1	Approved symbol	SESTD1	SEC14 and spectrin domain containing 1	HGNC:18379	2q31.2
EML1	Approved symbol	EML1	echinoderm microtubule associated protein like 1	HGNC:3330	14q32.2
EGLN2	Approved symbol	EGLN2	egl-9 family hypoxia inducible factor 2	HGNC:14660	19q13.2
RIN1	Approved symbol	RIN1	Ras and Rab interactor 1	HGNC:18749	11q13.2
PAX8-AS1	Approved symbol	PAX8-AS1	PAX8 antisense RNA 1	HGNC:49271	2q14.1
RIPK1	Approved symbol	RIPK1	receptor interacting serine/threonine kinase 1	HGNC:10019	6p25.2
MIS18BP1	Approved symbol	MIS18BP1	MIS18 binding protein 1	HGNC:20190	14q21.2
CSNK1E	Approved symbol	CSNK1E	casein kinase 1 epsilon	HGNC:2453	22q13.1
ITSN1	Approved symbol	ITSN1	intersectin 1	HGNC:6183	21q22.11
ARL6IP6	Approved symbol	ARL6IP6	ADP ribosylation factor like GTPase 6 interacting protein 6	HGNC:24048	2q23.3
MBOAT7	Approved symbol	MBOAT7	membrane bound O-acyltransferase domain containing 7	HGNC:15505	19q13.42
NFATC4	Approved symbol	NFATC4	nuclear factor of activated T cells 4	HGNC:7778	14q12
PGS1	Approved symbol	PGS1	phosphatidylglycerophosphate synthase 1	HGNC:30029	17q25.3
PGS1	Synonyms	TPGS1	tubulin polyglutamylase complex subunit 1	HGNC:25058	19p13.3
CRKL	Approved symbol	CRKL	CRK like proto-oncogene, adaptor protein	HGNC:2363	22q11.21
NUMB	Approved symbol	NUMB	NUMB, endocytic adaptor protein	HGNC:8060	14q24.3
TNS3	Approved symbol	TNS3	tensin 3	HGNC:21616	7p12.3
HERC4	Approved symbol	HERC4	HECT and RLD domain containing E3 ubiquitin protein ligase 4	HGNC:24521	10q21.3
ATG3	Approved symbol	ATG3	autophagy related 3	HGNC:20962	3q13.2
CDK17	Approved symbol	CDK17	cyclin dependent kinase 17	HGNC:8750	12q23.1
LZTS2	Approved symbol	LZTS2	leucine zipper tumor suppressor 2	HGNC:29381	10q24.31
RNF169	Approved symbol	RNF169	ring finger protein 169	HGNC:26961	11q13.4
UBE2E1	Approved symbol	UBE2E1	ubiquitin conjugating enzyme E2 E1	HGNC:12477	3p24.2
ZMYM6NB	Previous symbol	TMEM35B	transmembrane protein 35B	HGNC:40021	1p34.3
SAMD9	Approved symbol	SAMD9	sterile alpha motif domain containing 9	HGNC:1348	7q21.2
COASY	Approved symbol	COASY	Coenzyme A synthase	HGNC:29932	17q21.2
COASY	Synonyms	COASY	Coenzyme A synthase	HGNC:29932	17q21.2
SMIM3	Approved symbol	SMIM3	small integral membrane protein 3	HGNC:30248	5q33.1
BASP1	Approved symbol	BASP1	brain abundant membrane attached signal protein 1	HGNC:957	5p15.1
MAN1A1	Approved symbol	MAN1A1	mannosidase alpha class 1A member 1	HGNC:6821	6q22.31
PRKD3	Approved symbol	PRKD3	protein kinase D3	HGNC:9408	2p22.2
CNNM3	Approved symbol	CNNM3	cyclin and CBS domain divalent metal cation transport mediator 3	HGNC:104	2q11.2
YPEL3	Approved symbol	YPEL3	yippee like 3	HGNC:18327	16p11.2
CAPN15	Approved symbol	CAPN15	calpain 15	HGNC:11182	16p13.3
EIF2AK2	Approved symbol	EIF2AK2	eukaryotic translation initiation factor 2 alpha kinase 2	HGNC:9437	2p22.2
SCRN1	Approved symbol	SCRN1	secernin 1	HGNC:22192	7p14.3
DDX24	Approved symbol	DDX24	DEAD-box helicase 24	HGNC:13266	14q32.12
SNAPC1	Approved symbol	SNAPC1	small nuclear RNA activating complex polypeptide 1	HGNC:11134	14q23.2
ZBTB44	Approved symbol	ZBTB44	zinc finger and BTB domain containing 44	HGNC:25001	11q24.3
CANT1	Approved symbol	CANT1	calcium activated nucleotidase 1	HGNC:19721	17q25.3
TRAF3	Approved symbol	TRAF3	TNF receptor associated factor 3	HGNC:12033	14q32.32
FAM126A	Approved symbol	FAM126A	family with sequence similarity 126 member A	HGNC:24587	7p15.3
GIGYF1	Approved symbol	GIGYF1	GRB10 interacting GYF protein 1	HGNC:9126	7q22.1
ECI2	Approved symbol	ECI2	enoyl-CoA delta isomerase 2	HGNC:14601	6p25.2
IGSF8	Approved symbol	IGSF8	immunoglobulin superfamily member 8	HGNC:17813	1q23.2
DEDD2	Approved symbol	DEDD2	death effector domain containing 2	HGNC:24450	19q13.2
FNDC4	Approved symbol	FNDC4	fibronectin type III domain containing 4	HGNC:20239	2p23.3
TSPAN9	Approved symbol	TSPAN9	tetraspanin 9	HGNC:21640	12p13.33-p13.32
DUSP1	Approved symbol	DUSP1	dual specificity phosphatase 1	HGNC:3064	5q35.1
DUSP1	Synonyms	DUSP12	dual specificity phosphatase 12	HGNC:3067	1q23.3
ZNF697	Approved symbol	ZNF697	zinc finger protein 697	HGNC:32034	1p12
BIN1	Approved symbol	BIN1	bridging integrator 1	HGNC:1052	2q14.3
CNTNAP1	Approved symbol	CNTNAP1	contactin associated protein 1	HGNC:8011	17q21.2
FASTKD5	Approved symbol	FASTKD5	FAST kinase domains 5	HGNC:25790	20p13
EIF4A3	Approved symbol	EIF4A3	eukaryotic translation initiation factor 4A3	HGNC:18683	17q25.3
HAUS7	Approved symbol	HAUS7	HAUS augmin like complex subunit 7	HGNC:32979	Xq28
PI4K2A	Approved symbol	PI4K2A	phosphatidylinositol 4-kinase type 2 alpha	HGNC:30031	10q24.2
CAB39	Approved symbol	CAB39	calcium binding protein 39	HGNC:20292	2q37.1
UBAP1	Approved symbol	UBAP1	ubiquitin associated protein 1	HGNC:12461	9p13.3
PNPLA2	Approved symbol	PNPLA2	patatin like phospholipase domain containing 2	HGNC:30802	11p15.5
SNX6	Approved symbol	SNX6	sorting nexin 6	HGNC:14970	14q13.1
TANK	Approved symbol	TANK	TRAF family member associated NFKB activator	HGNC:11562	2q24.2
BMPER	Approved symbol	BMPER	BMP binding endothelial regulator	HGNC:24154	7p14.3
PPP2R3A	Approved symbol	PPP2R3A	protein phosphatase 2 regulatory subunit B''alpha	HGNC:9307	3q22.2-q22.3
DUSP3	Approved symbol	DUSP3	dual specificity phosphatase 3	HGNC:3069	17q21.31
ARHGEF11	Approved symbol	ARHGEF11	Rho guanine nucleotide exchange factor 11	HGNC:14580	1q23.1
NUP62	Approved symbol	NUP62	nucleoporin 62	HGNC:8066	19q13.33
CLDN12	Approved symbol	CLDN12	claudin 12	HGNC:2034	7q21.13
PSMD2	Approved symbol	PSMD2	proteasome 26S subunit, non-ATPase 2	HGNC:9559	3q27.1
LMO4	Approved symbol	LMO4	LIM domain only 4	HGNC:6644	1p22.3
JUNB	Approved symbol	JUNB	JunB proto-oncogene, AP-1 transcription factor subunit	HGNC:6205	19p13.13
ATG7	Approved symbol	ATG7	autophagy related 7	HGNC:16935	3p25.3
PPARA	Approved symbol	PPARA	peroxisome proliferator activated receptor alpha	HGNC:9232	22q13.31
DYRK1B	Approved symbol	DYRK1B	dual specificity tyrosine phosphorylation regulated kinase 1B	HGNC:3092	19q13.2
TMEM41B	Approved symbol	TMEM41B	transmembrane protein 41B	HGNC:28948	11p15.4
CLK1	Approved symbol	CLK1	CDC like kinase 1	HGNC:2068	2q33.1
ELK1	Approved symbol	ELK1	ELK1, ETS transcription factor	HGNC:3321	Xp11.23
ELK1	Synonyms	KCNH4	potassium voltage-gated channel subfamily H member 4	HGNC:6253	17q21.2
GBE1	Approved symbol	GBE1	1,4-alpha-glucan branching enzyme 1	HGNC:4180	3p12.2
KLF13	Approved symbol	KLF13	Kruppel like factor 13	HGNC:13672	15q13.3
FYN	Approved symbol	FYN	FYN proto-oncogene, Src family tyrosine kinase	HGNC:4037	6q21
PHF21A	Approved symbol	PHF21A	PHD finger protein 21A	HGNC:24156	11p11.2
BAZ2A	Approved symbol	BAZ2A	bromodomain adjacent to zinc finger domain 2A	HGNC:962	12q13.3
FMR1	Approved symbol	FMR1	fragile X mental retardation 1	HGNC:3775	Xq27.3
SMCR8	Approved symbol	SMCR8	Smith-Magenis syndrome chromosome region, candidate 8	HGNC:17921	17p11.2
VPS13A	Approved symbol	VPS13A	vacuolar protein sorting 13 homolog A	HGNC:1908	9q21.2
SEMA7A	Approved symbol	SEMA7A	semaphorin 7A (John Milton Hagen blood group)	HGNC:10741	15q24.1
MUC1	Approved symbol	MUC1	mucin 1, cell surface associated	HGNC:7508	1q22
MIS12	Approved symbol	MIS12	MIS12, kinetochore complex component	HGNC:24967	17p13.2
FOSL2	Approved symbol	FOSL2	FOS like 2, AP-1 transcription factor subunit	HGNC:3798	2p23.2
MGST1	Approved symbol	MGST1	microsomal glutathione S-transferase 1	HGNC:7061	12p12.3
WDR45B	Approved symbol	WDR45B	WD repeat domain 45B	HGNC:25072	17q25.3
PKD2	Approved symbol	PKD2	polycystin 2, transient receptor potential cation channel	HGNC:9009	4q22.1
PKD2	Synonyms	PRKD2	protein kinase D2	HGNC:17293	19q13.2
GPR161	Approved symbol	GPR161	G protein-coupled receptor 161	HGNC:23694	1q24.2
KIRREL	Previous symbol	KIRREL1	kirre like nephrin family adhesion molecule 1	HGNC:15734	1q23.1
CYP4V2	Approved symbol	CYP4V2	cytochrome P450 family 4 subfamily V member 2	HGNC:23198	4q35.1-q35.2
RBPMS	Approved symbol	RBPMS	RNA binding protein, mRNA processing factor	HGNC:19097	8p12
ASAP1	Approved symbol	ASAP1	ArfGAP with SH3 domain, ankyrin repeat and PH domain 1	HGNC:2720	8q24.21-q24.22
SPHK1	Approved symbol	SPHK1	sphingosine kinase 1	HGNC:11240	17q25.2
RELA	Approved symbol	RELA	RELA proto-oncogene, NF-kB subunit	HGNC:9955	11q13.1
S1PR2	Approved symbol	S1PR2	sphingosine-1-phosphate receptor 2	HGNC:3169	19p13.2
PAXBP1	Approved symbol	PAXBP1	PAX3 and PAX7 binding protein 1	HGNC:13579	21q22.11
GTDC1	Approved symbol	GTDC1	glycosyltransferase like domain containing 1	HGNC:20887	2q22.3
MLLT6	Approved symbol	MLLT6	MLLT6, PHD finger containing	HGNC:7138	17q12
KIF13B	Approved symbol	KIF13B	kinesin family member 13B	HGNC:14405	8p12
SERPINB1	Approved symbol	SERPINB1	serpin family B member 1	HGNC:3311	6p25.2
WDFY1	Approved symbol	WDFY1	WD repeat and FYVE domain containing 1	HGNC:20451	2q36.1
RASA3	Approved symbol	RASA3	RAS p21 protein activator 3	HGNC:20331	13q34
NMRK1	Approved symbol	NMRK1	nicotinamide riboside kinase 1	HGNC:26057	9q21.13
SLC19A2	Approved symbol	SLC19A2	solute carrier family 19 member 2	HGNC:10938	1q24.2
TAB3	Approved symbol	TAB3	TGF-beta activated kinase 1 and MAP3K7 binding protein 3	HGNC:30681	Xp21.2
GGA2	Approved symbol	GGA2	golgi associated, gamma adaptin ear containing, ARF binding protein 2	HGNC:16064	16p12.2
CARD19	Approved symbol	CARD19	caspase recruitment domain family member 19	HGNC:28148	9q22.31
OPTN	Approved symbol	OPTN	optineurin	HGNC:17142	10p13
TRIP10	Approved symbol	TRIP10	thyroid hormone receptor interactor 10	HGNC:12304	19p13.3
SATB2	Approved symbol	SATB2	SATB homeobox 2	HGNC:21637	2q33.1
SLC16A3	Approved symbol	SLC16A3	solute carrier family 16 member 3	HGNC:10924	17q25.3
PPP1R14C	Approved symbol	PPP1R14C	protein phosphatase 1 regulatory inhibitor subunit 14C	HGNC:14952	6q25.1
ZHX2	Approved symbol	ZHX2	zinc fingers and homeoboxes 2	HGNC:18513	8q24.13
OSER1	Approved symbol	OSER1	oxidative stress responsive serine rich 1	HGNC:16105	20q13.12
DNAJC1	Approved symbol	DNAJC1	DnaJ heat shock protein family (Hsp40) member C1	HGNC:20090	10p12.31
RERE	Approved symbol	RERE	arginine-glutamic acid dipeptide repeats	HGNC:9965	1p36.23
NRIP1	Approved symbol	NRIP1	nuclear receptor interacting protein 1	HGNC:8001	21q11.2-q21.1
BRCA2	Approved symbol	BRCA2	BRCA2, DNA repair associated	HGNC:1101	13q13.1
WHSC1	Previous symbol	NSD2	nuclear receptor binding SET domain protein 2	HGNC:12766	4p16.3
LRIF1	Approved symbol	LRIF1	ligand dependent nuclear receptor interacting factor 1	HGNC:30299	1p13.3
DIAPH2	Approved symbol	DIAPH2	diaphanous related formin 2	HGNC:2877	Xq21.33
MAN2B1	Approved symbol	MAN2B1	mannosidase alpha class 2B member 1	HGNC:6826	19p13.13
PLXNB3	Approved symbol	PLXNB3	plexin B3	HGNC:9105	Xq28
PPP2R1B	Approved symbol	PPP2R1B	protein phosphatase 2 scaffold subunit Abeta	HGNC:9303	11q23.1
CCDC82	Approved symbol	CCDC82	coiled-coil domain containing 82	HGNC:26282	11q21
GJC1	Approved symbol	GJC1	gap junction protein gamma 1	HGNC:4280	17q21.31
GJC1	Previous symbol	GJD3	gap junction protein delta 3	HGNC:19147	17q21.2
ADRBK2	Previous symbol	GRK3	G protein-coupled receptor kinase 3	HGNC:290	22q12.1
JMJD6	Approved symbol	JMJD6	arginine demethylase and lysine hydroxylase	HGNC:19355	17q25.1
GLRX	Approved symbol	GLRX	glutaredoxin	HGNC:4330	5q15
CPEB4	Approved symbol	CPEB4	cytoplasmic polyadenylation element binding protein 4	HGNC:21747	5q35.2
TSHZ3	Approved symbol	TSHZ3	teashirt zinc finger homeobox 3	HGNC:30700	19q12
PIK3IP1	Approved symbol	PIK3IP1	phosphoinositide-3-kinase interacting protein 1	HGNC:24942	22q12.2
TMEM63A	Approved symbol	TMEM63A	transmembrane protein 63A	HGNC:29118	1q42.12
APH1B	Approved symbol	APH1B	aph-1 homolog B, gamma-secretase subunit	HGNC:24080	15q22.2
AHRR	Approved symbol	AHRR	aryl-hydrocarbon receptor repressor	HGNC:346	5p15.33
JARID2	Approved symbol	JARID2	jumonji and AT-rich interaction domain containing 2	HGNC:6196	6p22.3
SLC6A8	Approved symbol	SLC6A8	solute carrier family 6 member 8	HGNC:11055	Xq28
PUS7	Approved symbol	PUS7	pseudouridylate synthase 7 (putative)	HGNC:26033	7q22.3
H1FX	Approved symbol	H1FX	H1 histone family member X	HGNC:4722	3q21.3
ADCY4	Approved symbol	ADCY4	adenylate cyclase 4	HGNC:235	14q12
LAMC2	Approved symbol	LAMC2	laminin subunit gamma 2	HGNC:6493	1q25.3
ZNF667	Approved symbol	ZNF667	zinc finger protein 667	HGNC:28854	19q13.43
SLC2A3	Approved symbol	SLC2A3	solute carrier family 2 member 3	HGNC:11007	12p13.31
TRAF2	Approved symbol	TRAF2	TNF receptor associated factor 2	HGNC:12032	9q34.3
TRAF2	Previous symbol	TANK	TRAF family member associated NFKB activator	HGNC:11562	2q24.2
TMEM44	Approved symbol	TMEM44	transmembrane protein 44	HGNC:25120	3q29
ZNF92	Approved symbol	ZNF92	zinc finger protein 92	HGNC:13168	7q11.21
CASP3	Approved symbol	CASP3	caspase 3	HGNC:1504	4q35.1
LSS	Approved symbol	LSS	lanosterol synthase	HGNC:6708	21q22.3
SLC25A36	Approved symbol	SLC25A36	solute carrier family 25 member 36	HGNC:25554	3q23
LIMD1	Approved symbol	LIMD1	LIM domains containing 1	HGNC:6612	3p21.31
FOSB	Approved symbol	FOSB	FosB proto-oncogene, AP-1 transcription factor subunit	HGNC:3797	19q13.32
LRRK1	Approved symbol	LRRK1	leucine rich repeat kinase 1	HGNC:18608	15q26.3
KDM6B	Approved symbol	KDM6B	lysine demethylase 6B	HGNC:29012	17p13.1
CLCF1	Approved symbol	CLCF1	cardiotrophin like cytokine factor 1	HGNC:17412	11q13.2
CMAHP	Approved symbol	CMAHP	cytidine monophospho-N-acetylneuraminic acid hydroxylase, pseudogene	HGNC:2098	6p22.3
RUNX1	Approved symbol	RUNX1	runt related transcription factor 1	HGNC:10471	21q22.12
SIK3	Approved symbol	SIK3	SIK family kinase 3	HGNC:29165	11q23.3
EFL1	Approved symbol	EFL1	elongation factor like GTPase 1	HGNC:25789	15q25.2
CREBRF	Approved symbol	CREBRF	CREB3 regulatory factor	HGNC:24050	5q35.1
ELL2	Approved symbol	ELL2	elongation factor for RNA polymerase II 2	HGNC:17064	5q15
NASP	Approved symbol	NASP	nuclear autoantigenic sperm protein	HGNC:7644	1p34.1
NECTIN2	Approved symbol	NECTIN2	nectin cell adhesion molecule 2	HGNC:9707	19q13.32
ASB1	Approved symbol	ASB1	ankyrin repeat and SOCS box containing 1	HGNC:16011	2q37.3
PTTG1IP	Approved symbol	PTTG1IP	PTTG1 interacting protein	HGNC:13524	21q22.3
APBA1	Approved symbol	APBA1	amyloid beta precursor protein binding family A member 1	HGNC:578	9q21.12
SNTB2	Approved symbol	SNTB2	syntrophin beta 2	HGNC:11169	16q22.1
SPATA13	Approved symbol	SPATA13	spermatogenesis associated 13	HGNC:23222	13q12.12
CEP135	Approved symbol	CEP135	centrosomal protein 135	HGNC:29086	4q12
GPR176	Approved symbol	GPR176	G protein-coupled receptor 176	HGNC:32370	15q14-q15.1
PNPLA8	Approved symbol	PNPLA8	patatin like phospholipase domain containing 8	HGNC:28900	7q31.1
IVNS1ABP	Approved symbol	IVNS1ABP	influenza virus NS1A binding protein	HGNC:16951	1q25.3
CCNG2	Approved symbol	CCNG2	cyclin G2	HGNC:1593	4q21.1
POU6F1	Approved symbol	POU6F1	POU class 6 homeobox 1	HGNC:9224	12q13.13
SIK2	Approved symbol	SIK2	salt inducible kinase 2	HGNC:21680	11q23.1
FMNL3	Approved symbol	FMNL3	formin like 3	HGNC:23698	12q13.12
INSR	Approved symbol	INSR	insulin receptor	HGNC:6091	19p13.2
NTNG2	Approved symbol	NTNG2	netrin G2	HGNC:14288	9q34.13
FAM110B	Approved symbol	FAM110B	family with sequence similarity 110 member B	HGNC:28587	8q12.1
LARP4	Approved symbol	LARP4	La ribonucleoprotein domain family member 4	HGNC:24320	12q13.12
ODF2L	Approved symbol	ODF2L	outer dense fiber of sperm tails 2 like	HGNC:29225	1p22.3
PVR	Approved symbol	PVR	poliovirus receptor	HGNC:9705	19q13.31
RAI14	Approved symbol	RAI14	retinoic acid induced 14	HGNC:14873	5p13.2
OTUD4	Approved symbol	OTUD4	OTU deubiquitinase 4	HGNC:24949	4q31.21
LGALS3BP	Approved symbol	LGALS3BP	galectin 3 binding protein	HGNC:6564	17q25
HLX	Approved symbol	HLX	H2.0 like homeobox	HGNC:4978	1q41
TMEM54	Approved symbol	TMEM54	transmembrane protein 54	HGNC:24143	1p35.1
LINC00152	Previous symbol	CYTOR	cytoskeleton regulator RNA	HGNC:28717	2p11.2
ABCC1	Approved symbol	ABCC1	ATP binding cassette subfamily C member 1	HGNC:51	16p13.11
RASSF8	Approved symbol	RASSF8	Ras association domain family member 8	HGNC:13232	12p12.1
ANKRD10-IT1	Approved symbol	ANKRD10-IT1	ANKRD10 intronic transcript 1	HGNC:39891	13q34
PLIN2	Approved symbol	PLIN2	perilipin 2	HGNC:248	9p22.1
KDM2B	Approved symbol	KDM2B	lysine demethylase 2B	HGNC:13610	12q24.31
FLRT2	Approved symbol	FLRT2	fibronectin leucine rich transmembrane protein 2	HGNC:3761	14q31.3
LOC100506178	Unmatched
ZBTB7B	Approved symbol	ZBTB7B	zinc finger and BTB domain containing 7B	HGNC:18668	1q21.3
TMEM62	Approved symbol	TMEM62	transmembrane protein 62	HGNC:26269	15q15.2
STK10	Approved symbol	STK10	serine/threonine kinase 10	HGNC:11388	5q35.1
FHOD3	Approved symbol	FHOD3	formin homology 2 domain containing 3	HGNC:26178	18q12.2
TSC22D4	Approved symbol	TSC22D4	TSC22 domain family member 4	HGNC:21696	7q22.1
PLAUR	Approved symbol	PLAUR	plasminogen activator, urokinase receptor	HGNC:9053	19q13
USF1	Approved symbol	USF1	upstream transcription factor 1	HGNC:12593	1q23.3
ZNF672	Approved symbol	ZNF672	zinc finger protein 672	HGNC:26179	1q44
CCDC85B	Approved symbol	CCDC85B	coiled-coil domain containing 85B	HGNC:24926	11q13.1
TCIRG1	Approved symbol	TCIRG1	T cell immune regulator 1, ATPase H+ transporting V0 subunit a3	HGNC:11647	11q13.2
ATF5	Approved symbol	ATF5	activating transcription factor 5	HGNC:790	19q13.33
AFF1	Approved symbol	AFF1	AF4/FMR2 family member 1	HGNC:7135	4q21.3-q22.1
PRTFDC1	Approved symbol	PRTFDC1	phosphoribosyl transferase domain containing 1	HGNC:23333	10p12.1
ACO1	Approved symbol	ACO1	aconitase 1	HGNC:117	9p21.1
TMEM131	Approved symbol	TMEM131	transmembrane protein 131	HGNC:30366	2q11.2
ANKRD10	Approved symbol	ANKRD10	ankyrin repeat domain 10	HGNC:20265	13q34
LHFPL2	Approved symbol	LHFPL2	LHFPL tetraspan subfamily member 2	HGNC:6588	5q14.1
ABAT	Approved symbol	ABAT	4-aminobutyrate aminotransferase	HGNC:23	16p13.2
RBPJ	Approved symbol	RBPJ	recombination signal binding protein for immunoglobulin kappa J region	HGNC:5724	4p15.2
ALPK1	Approved symbol	ALPK1	alpha kinase 1	HGNC:20917	4q25
ARID5A	Approved symbol	ARID5A	AT-rich interaction domain 5A	HGNC:17361	2q11.2
STC2	Approved symbol	STC2	stanniocalcin 2	HGNC:11374	5q35.2
FRMD4A	Approved symbol	FRMD4A	FERM domain containing 4A	HGNC:25491	10p13
NEMP1	Approved symbol	NEMP1	nuclear envelope integral membrane protein 1	HGNC:29001	12q13.3
SNX33	Approved symbol	SNX33	sorting nexin 33	HGNC:28468	15q24.2
C5orf30	Approved symbol	C5orf30	chromosome 5 open reading frame 30	HGNC:25052	5q21.1
ABL1	Approved symbol	ABL1	ABL proto-oncogene 1, non-receptor tyrosine kinase	HGNC:76	9q34.12
TRIM22	Approved symbol	TRIM22	tripartite motif containing 22	HGNC:16379	11p15.4
SMURF2	Approved symbol	SMURF2	SMAD specific E3 ubiquitin protein ligase 2	HGNC:16809	17q23.3-q24.1
GNAI1	Approved symbol	GNAI1	G protein subunit alpha i1	HGNC:4384	7q21.11
DGKE	Approved symbol	DGKE	diacylglycerol kinase epsilon	HGNC:2852	17q22
MDGA1	Approved symbol	MDGA1	MAM domain containing glycosylphosphatidylinositol anchor 1	HGNC:19267	6p21.2
ZNF503	Approved symbol	ZNF503	zinc finger protein 503	HGNC:23589	10q22.2
SLC25A37	Approved symbol	SLC25A37	solute carrier family 25 member 37	HGNC:29786	8p21.2
ETS1	Approved symbol	ETS1	ETS proto-oncogene 1, transcription factor	HGNC:3488	11q24.3
TAF8	Approved symbol	TAF8	TATA-box binding protein associated factor 8	HGNC:17300	6p21.1
BTG1	Approved symbol	BTG1	BTG anti-proliferation factor 1	HGNC:1130	12q21.33
NAB1	Approved symbol	NAB1	NGFI-A binding protein 1	HGNC:7626	2q32.2
JAM2	Approved symbol	JAM2	junctional adhesion molecule 2	HGNC:14686	21q21.3
NUDCD1	Approved symbol	NUDCD1	NudC domain containing 1	HGNC:24306	8q23.1
RASSF8-AS1	Approved symbol	RASSF8-AS1	RASSF8 antisense RNA 1	HGNC:48637	12p12.1
TMED5	Approved symbol	TMED5	transmembrane p24 trafficking protein 5	HGNC:24251	1p22.1
C1RL-AS1	Approved symbol	C1RL-AS1	C1RL antisense RNA 1	HGNC:27461	12p13.31
OBSCN	Approved symbol	OBSCN	obscurin, cytoskeletal calmodulin and titin-interacting RhoGEF	HGNC:15719	1q42.13
GSTO1	Approved symbol	GSTO1	glutathione S-transferase omega 1	HGNC:13312	10q25.1
PTGS1	Approved symbol	PTGS1	prostaglandin-endoperoxide synthase 1	HGNC:9604	9q33.2
PIGV	Approved symbol	PIGV	phosphatidylinositol glycan anchor biosynthesis class V	HGNC:26031	1p36.11
A4GALT	Approved symbol	A4GALT	alpha 1,4-galactosyltransferase (P blood group)	HGNC:18149	22q13.2
PHC2	Approved symbol	PHC2	polyhomeotic homolog 2	HGNC:3183	1p35.1
GFRA1	Approved symbol	GFRA1	GDNF family receptor alpha 1	HGNC:4243	10q25.3
AP5B1	Approved symbol	AP5B1	adaptor related protein complex 5 beta 1 subunit	HGNC:25104	11q13.1
ATP6V1B2	Approved symbol	ATP6V1B2	ATPase H+ transporting V1 subunit B2	HGNC:854	8p21.3
BCAR1	Approved symbol	BCAR1	BCAR1, Cas family scaffolding protein	HGNC:971	16q23.1
LGALS3	Approved symbol	LGALS3	galectin 3	HGNC:6563	14q22.3
TPBG	Approved symbol	TPBG	trophoblast glycoprotein	HGNC:12004	6q14.1
ADAR	Approved symbol	ADAR	adenosine deaminase, RNA specific	HGNC:225	1q21.3
LIFR	Approved symbol	LIFR	LIF receptor alpha	HGNC:6597	5p13.1
GAB2	Approved symbol	GAB2	GRB2 associated binding protein 2	HGNC:14458	11q14.1
ZC3HAV1	Approved symbol	ZC3HAV1	zinc finger CCCH-type containing, antiviral 1	HGNC:23721	7q34
IGDCC4	Approved symbol	IGDCC4	immunoglobulin superfamily DCC subclass member 4	HGNC:13770	15q22.31
SPRY2	Approved symbol	SPRY2	sprouty RTK signaling antagonist 2	HGNC:11270	13q31.1
MXI1	Approved symbol	MXI1	MAX interactor 1, dimerization protein	HGNC:7534	10q25.2
SLFN12	Approved symbol	SLFN12	schlafen family member 12	HGNC:25500	17q12
MFHAS1	Approved symbol	MFHAS1	malignant fibrous histiocytoma amplified sequence 1	HGNC:16982	8p23.1
EZH2	Approved symbol	EZH2	enhancer of zeste 2 polycomb repressive complex 2 subunit	HGNC:3527	7q36.1
HK2	Approved symbol	HK2	hexokinase 2	HGNC:4923	2p12
HK2	Synonyms	KCNA5	potassium voltage-gated channel subfamily A member 5	HGNC:6224	12p13.32
HK2	Synonyms	KIF2A	kinesin family member 2A	HGNC:6318	5q12.1
HK2	Synonyms	HOOK2	hook microtubule tethering protein 2	HGNC:19885	19p13.13
NCEH1	Approved symbol	NCEH1	neutral cholesterol ester hydrolase 1	HGNC:29260	3q26.31
UGCG	Approved symbol	UGCG	UDP-glucose ceramide glucosyltransferase	HGNC:12524	9q31.3
ATP2C1	Approved symbol	ATP2C1	ATPase secretory pathway Ca2+ transporting 1	HGNC:13211	3q22.1
CARHSP1	Approved symbol	CARHSP1	calcium regulated heat stable protein 1	HGNC:17150	16p13.2
NPC1	Approved symbol	NPC1	NPC intracellular cholesterol transporter 1	HGNC:7897	18q11.2
PLAGL2	Approved symbol	PLAGL2	PLAG1 like zinc finger 2	HGNC:9047	20q11.21
FAM107B	Approved symbol	FAM107B	family with sequence similarity 107 member B	HGNC:23726	10p13
UAP1L1	Approved symbol	UAP1L1	UDP-N-acetylglucosamine pyrophosphorylase 1 like 1	HGNC:28082	9q34.3
ING1	Approved symbol	ING1	inhibitor of growth family member 1	HGNC:6062	13q34
FGFR1	Approved symbol	FGFR1	fibroblast growth factor receptor 1	HGNC:3688	8p11.23
SHB	Approved symbol	SHB	SH2 domain containing adaptor protein B	HGNC:10838	9p13.1
CASP7	Approved symbol	CASP7	caspase 7	HGNC:1508	10q25.3
ZEB2	Approved symbol	ZEB2	zinc finger E-box binding homeobox 2	HGNC:14881	2q22.3
ZFAND2A	Approved symbol	ZFAND2A	zinc finger AN1-type containing 2A	HGNC:28073	7p22.3
MSL3	Approved symbol	MSL3	MSL complex subunit 3	HGNC:7370	Xp22.2
DUSP16	Approved symbol	DUSP16	dual specificity phosphatase 16	HGNC:17909	12p13.2
RGS3	Approved symbol	RGS3	regulator of G protein signaling 3	HGNC:9999	9q32
TRIM8	Approved symbol	TRIM8	tripartite motif containing 8	HGNC:15579	10q24.32
NUB1	Approved symbol	NUB1	negative regulator of ubiquitin like proteins 1	HGNC:17623	7q36.1
PNRC1	Approved symbol	PNRC1	proline rich nuclear receptor coactivator 1	HGNC:17278	6q15
HMGA1	Approved symbol	HMGA1	high mobility group AT-hook 1	HGNC:5010	6p21.31
ZNRF2	Approved symbol	ZNRF2	zinc and ring finger 2	HGNC:22316	7p14.3
UBA6	Approved symbol	UBA6	ubiquitin like modifier activating enzyme 6	HGNC:25581	4q13.2
PHF11	Approved symbol	PHF11	PHD finger protein 11	HGNC:17024	13q14.2
HIPK2	Approved symbol	HIPK2	homeodomain interacting protein kinase 2	HGNC:14402	7q34
GLUL	Approved symbol	GLUL	glutamate-ammonia ligase	HGNC:4341	1q25.3
ZNF385A	Approved symbol	ZNF385A	zinc finger protein 385A	HGNC:17521	12q13.13
AGTRAP	Approved symbol	AGTRAP	angiotensin II receptor associated protein	HGNC:13539	1p36.22
LOC100507460	Unmatched
ALPL	Approved symbol	ALPL	alkaline phosphatase, liver/bone/kidney	HGNC:438	1p36.12
USP31	Approved symbol	USP31	ubiquitin specific peptidase 31	HGNC:20060	16p12.2
USP31	Previous symbol	USP48	ubiquitin specific peptidase 48	HGNC:18533	1p36.12
RNF149	Approved symbol	RNF149	ring finger protein 149	HGNC:23137	2q11.2
AKAP12	Approved symbol	AKAP12	A-kinase anchoring protein 12	HGNC:370	6q25.1
RASIP1	Approved symbol	RASIP1	Ras interacting protein 1	HGNC:24716	19q13.33
AGAP1	Approved symbol	AGAP1	ArfGAP with GTPase domain, ankyrin repeat and PH domain 1	HGNC:16922	2q37.2
KIAA1217	Approved symbol	KIAA1217	KIAA1217	HGNC:25428	10p12.2-p12.1
EPHA4	Approved symbol	EPHA4	EPH receptor A4	HGNC:3388	2q36.1
PPP1R15A	Approved symbol	PPP1R15A	protein phosphatase 1 regulatory subunit 15A	HGNC:14375	19q13.2
SP110	Approved symbol	SP110	SP110 nuclear body protein	HGNC:5401	2q37.1
[truncated: 11,052 more rows]

## Sheet: GO-Plot
Input	Match type	Approved symbol	Approved name	HGNC ID	Location
COL21A1	Approved symbol	COL21A1	collagen type XXI alpha 1 chain	HGNC:17025	6p12.1
TM4SF20	Approved symbol	TM4SF20	transmembrane 4 L six family member 20	HGNC:26230	2q36.3
KRT16	Approved symbol	KRT16	keratin 16	HGNC:6423	17q21.2
MGP	Approved symbol	MGP	matrix Gla protein	HGNC:7060	12p12.3
FLG	Approved symbol	FLG	filaggrin	HGNC:3748	1q21.3
FLG	Synonyms	FGFR1	fibroblast growth factor receptor 1	HGNC:3688	8p11.23
RBP1	Approved symbol	RBP1	retinol binding protein 1	HGNC:9919	3q23
RBP1	Synonyms	ARID4A	AT-rich interaction domain 4A	HGNC:9885	14q23.1
KRT17	Approved symbol	KRT17	keratin 17	HGNC:6427	17q21.2
ASB5	Approved symbol	ASB5	ankyrin repeat and SOCS box containing 5	HGNC:17180	4q34.2
PADI2	Approved symbol	PADI2	peptidyl arginine deiminase 2	HGNC:18341	1p36.13
SCRG1	Approved symbol	SCRG1	stimulator of chondrogenesis 1	HGNC:17036	4q34.1
PLXDC2	Approved symbol	PLXDC2	plexin domain containing 2	HGNC:21013	10p12.31
RASSF9	Approved symbol	RASSF9	Ras association domain family member 9	HGNC:15739	12q21.31
CPA4	Approved symbol	CPA4	carboxypeptidase A4	HGNC:15740	7q32.2
MEST	Approved symbol	MEST	mesoderm specific transcript	HGNC:7028	7q32.2
COL15A1	Approved symbol	COL15A1	collagen type XV alpha 1 chain	HGNC:2192	9q22.33
CMKLR1	Approved symbol	CMKLR1	chemerin chemokine-like receptor 1	HGNC:2121	12q23.3
GREM2	Approved symbol	GREM2	gremlin 2, DAN family BMP antagonist	HGNC:17655	1q43
MRVI1	Approved symbol	MRVI1	murine retrovirus integration site 1 homolog	HGNC:7237	11p15.4
ERG	Approved symbol	ERG	ERG, ETS transcription factor	HGNC:3446	21q22.2
ACTA2	Approved symbol	ACTA2	actin, alpha 2, smooth muscle, aorta	HGNC:130	10q23.31
FAIM2	Approved symbol	FAIM2	Fas apoptotic inhibitory molecule 2	HGNC:17067	12q13.12
H19	Approved symbol	H19	H19, imprinted maternally expressed transcript (non-protein coding)	HGNC:4713	11p15.5
SFRP4	Approved symbol	SFRP4	secreted frizzled related protein 4	HGNC:10778	7p14.1
HMCN1	Approved symbol	HMCN1	hemicentin 1	HGNC:19194	1q25.3-q31.1
EXTL1	Approved symbol	EXTL1	exostosin like glycosyltransferase 1	HGNC:3515	1p36.11
FGF14	Approved symbol	FGF14	fibroblast growth factor 14	HGNC:3671	13q33.1
SCN2A	Approved symbol	SCN2A	sodium voltage-gated channel alpha subunit 2	HGNC:10588	2q24.3
TPD52L1	Approved symbol	TPD52L1	tumor protein D52 like 1	HGNC:12006	6q22-q23
COL1A1	Approved symbol	COL1A1	collagen type I alpha 1 chain	HGNC:2197	17q21.33
SYT12	Approved symbol	SYT12	synaptotagmin 12	HGNC:18381	11q13.2
EFNB3	Approved symbol	EFNB3	ephrin B3	HGNC:3228	17p13.1
SYNDIG1	Approved symbol	SYNDIG1	synapse differentiation inducing 1	HGNC:15885	20p11.21
SYNDIG1	Synonyms	SYNDIG1	synapse differentiation inducing 1	HGNC:15885	20p11.21
CDKN2B	Approved symbol	CDKN2B	cyclin dependent kinase inhibitor 2B	HGNC:1788	9p21.3
NREP	Approved symbol	NREP	neuronal regeneration related protein	HGNC:16834	5q22.1
SGCD	Approved symbol	SGCD	sarcoglycan delta	HGNC:10807	5q33.2-q33.3
HRCT1	Approved symbol	HRCT1	histidine rich carboxyl terminus 1	HGNC:33872	9p13.3
CRABP2	Approved symbol	CRABP2	cellular retinoic acid binding protein 2	HGNC:2339	1q23.1
PTPRQ	Approved symbol	PTPRQ	protein tyrosine phosphatase, receptor type Q	HGNC:9679	12q21.31
PTPRQ	Previous symbol	PTPRR	protein tyrosine phosphatase, receptor type R	HGNC:9680	12q15
AKAP6	Approved symbol	AKAP6	A-kinase anchoring protein 6	HGNC:376	14q12
NPR3	Approved symbol	NPR3	natriuretic peptide receptor 3	HGNC:7945	5p13.3
NPR3	Synonyms	NPRL3	NPR3 like, GATOR1 complex subunit	HGNC:14124	16p13.3
PRSS23	Approved symbol	PRSS23	serine protease 23	HGNC:14370	11q14.2
LINC01018	Approved symbol	LINC01018	long intergenic non-protein coding RNA 1018	HGNC:27394	5p15.31
LDHD	Approved symbol	LDHD	lactate dehydrogenase D	HGNC:19708	16q23.1
MRAP2	Approved symbol	MRAP2	melanocortin 2 receptor accessory protein 2	HGNC:21232	6q14.2
ITGBL1	Approved symbol	ITGBL1	integrin subunit beta like 1	HGNC:6164	13q33.1
SLC12A8	Approved symbol	SLC12A8	solute carrier family 12 member 8	HGNC:15595	3q21.2
SERTAD4	Approved symbol	SERTAD4	SERTA domain containing 4	HGNC:25236	1q32.2
HSPB6	Approved symbol	HSPB6	heat shock protein family B (small) member 6	HGNC:26511	19q13.12
PIEZO2	Approved symbol	PIEZO2	piezo type mechanosensitive ion channel component 2	HGNC:26270	18p11.22-p11.21
GALNT5	Approved symbol	GALNT5	polypeptide N-acetylgalactosaminyltransferase 5	HGNC:4127	2q24.1
LRRC17	Approved symbol	LRRC17	leucine rich repeat containing 17	HGNC:16895	7q22.1
KRT18	Approved symbol	KRT18	keratin 18	HGNC:6430	12q13.13
F2RL1	Approved symbol	F2RL1	F2R like trypsin receptor 1	HGNC:3538	5q13.3
LSAMP	Approved symbol	LSAMP	limbic system-associated membrane protein	HGNC:6705	3q13.31
LINC01279	Approved symbol	LINC01279	long intergenic non-protein coding RNA 1279	HGNC:50335	3q13.2
KRTAP1-1	Approved symbol	KRTAP1-1	keratin associated protein 1-1	HGNC:16772	17q21.2
COL14A1	Approved symbol	COL14A1	collagen type XIV alpha 1 chain	HGNC:2191	8q24.12
TET1	Approved symbol	TET1	tet methylcytosine dioxygenase 1	HGNC:29484	10q21.3
ECM2	Approved symbol	ECM2	extracellular matrix protein 2	HGNC:3154	9q22.31
NAP1L3	Approved symbol	NAP1L3	nucleosome assembly protein 1 like 3	HGNC:7639	Xq21.32
GALNT16	Approved symbol	GALNT16	polypeptide N-acetylgalactosaminyltransferase 16	HGNC:23233	14q24.1
MAMDC2	Approved symbol	MAMDC2	MAM domain containing 2	HGNC:23673	9q21.12
SPARC	Approved symbol	SPARC	secreted protein acidic and cysteine rich	HGNC:11219	5q33.1
AQP1	Approved symbol	AQP1	aquaporin 1 (Colton blood group)	HGNC:633	7p14.3
IGF1	Approved symbol	IGF1	insulin like growth factor 1	HGNC:5464	12q23.2
DEPTOR	Approved symbol	DEPTOR	DEP domain containing MTOR interacting protein	HGNC:22953	8q24.12
CNTNAP3B	Approved symbol	CNTNAP3B	contactin associated protein like 3B	HGNC:32035	9p11.2
MFAP5	Approved symbol	MFAP5	microfibril associated protein 5	HGNC:29673	12p13.31
DNAJC12	Approved symbol	DNAJC12	DnaJ heat shock protein family (Hsp40) member C12	HGNC:28908	10q21.3
GDF6	Approved symbol	GDF6	growth differentiation factor 6	HGNC:4221	8q22.1
TSPAN2	Approved symbol	TSPAN2	tetraspanin 2	HGNC:20659	1p13.2
PDE11A	Approved symbol	PDE11A	phosphodiesterase 11A	HGNC:8773	2q31.2
CHST6	Approved symbol	CHST6	carbohydrate sulfotransferase 6	HGNC:6938	16q23.1
MGARP	Approved symbol	MGARP	mitochondria localized glutamic acid rich protein	HGNC:29969	4q31.1
KDELR3	Approved symbol	KDELR3	KDEL endoplasmic reticulum protein retention receptor 3	HGNC:6306	22q13.1
JAG1	Approved symbol	JAG1	jagged 1	HGNC:6188	20p12.2
COMTD1	Approved symbol	COMTD1	catechol-O-methyltransferase domain containing 1	HGNC:26309	10q22.2
COL2A1	Approved symbol	COL2A1	collagen type II alpha 1 chain	HGNC:2200	12q13.11
ROR1	Approved symbol	ROR1	receptor tyrosine kinase like orphan receptor 1	HGNC:10256	1p31.3
ROR1	Synonyms	RORA	RAR related orphan receptor A	HGNC:10258	15q22.2
TP53I3	Approved symbol	TP53I3	tumor protein p53 inducible protein 3	HGNC:19373	2p23.3
MAP3K7CL	Approved symbol	MAP3K7CL	MAP3K7 C-terminal like	HGNC:16457	21q21.3
ITGA8	Approved symbol	ITGA8	integrin subunit alpha 8	HGNC:6144	10p13
HSD17B6	Approved symbol	HSD17B6	hydroxysteroid 17-beta dehydrogenase 6	HGNC:23316	12q13.3
COL12A1	Approved symbol	COL12A1	collagen type XII alpha 1 chain	HGNC:2188	6q13-q14.1
PPIC	Approved symbol	PPIC	peptidylprolyl isomerase C	HGNC:9256	5q23.2
PC	Approved symbol	PC	pyruvate carboxylase	HGNC:8636	11q13.2
PC	Synonyms	PODXL	podocalyxin like	HGNC:9171	7q32.3
SERPINE2	Approved symbol	SERPINE2	serpin family E member 2	HGNC:8951	2q36.1
PDE5A	Approved symbol	PDE5A	phosphodiesterase 5A	HGNC:8784	4q26
ID3	Approved symbol	ID3	inhibitor of DNA binding 3, HLH protein	HGNC:5362	1p36.12
KLHL13	Approved symbol	KLHL13	kelch like family member 13	HGNC:22931	Xq24
TINAGL1	Approved symbol	TINAGL1	tubulointerstitial nephritis antigen like 1	HGNC:19168	1p35.2
LMOD1	Approved symbol	LMOD1	leiomodin 1	HGNC:6647	1q32.1
FHL1	Approved symbol	FHL1	four and a half LIM domains 1	HGNC:3702	Xq26.3
FHL1	Synonyms	HPLH1	hemophagocytic lymphohistiocytosis 1	HGNC:23824	9q21.3-q22
FHL1	Synonyms	CFH	complement factor H	HGNC:4883	1q31.3
CACNB4	Approved symbol	CACNB4	calcium voltage-gated channel auxiliary subunit beta 4	HGNC:1404	2q23.3
PTX3	Approved symbol	PTX3	pentraxin 3	HGNC:9692	3q25.32
ADAMTS16	Approved symbol	ADAMTS16	ADAM metallopeptidase with thrombospondin type 1 motif 16	HGNC:17108	5p15.32
PODNL1	Approved symbol	PODNL1	podocan like 1	HGNC:26275	19p13.12
C3orf80	Approved symbol	C3orf80	chromosome 3 open reading frame 80	HGNC:40048	3q25.33
SAMD11	Approved symbol	SAMD11	sterile alpha motif domain containing 11	HGNC:28706	1p36.33
HSPB7	Approved symbol	HSPB7	heat shock protein family B (small) member 7	HGNC:5249	1p36.13
SPATA18	Approved symbol	SPATA18	spermatogenesis associated 18	HGNC:29579	4q12
FKBP7	Approved symbol	FKBP7	FK506 binding protein 7	HGNC:3723	2q31.2
CD248	Approved symbol	CD248	CD248 molecule	HGNC:18219	11q13.2
LSP1	Approved symbol	LSP1	lymphocyte-specific protein 1	HGNC:6707	11p15.5
CDH6	Approved symbol	CDH6	cadherin 6	HGNC:1765	5p13.3
NALCN	Approved symbol	NALCN	sodium leak channel, non-selective	HGNC:19082	13q32.3-q33.1
KAZALD1	Approved symbol	KAZALD1	Kazal type serine peptidase inhibitor domain 1	HGNC:25460	10q24.31
ERMN	Approved symbol	ERMN	ermin	HGNC:29208	2q24.1
ELN	Approved symbol	ELN	elastin	HGNC:3327	7q11.23
ENDOD1	Approved symbol	ENDOD1	endonuclease domain containing 1	HGNC:29129	11q21
STARD4-AS1	Approved symbol	STARD4-AS1	STARD4 antisense RNA 1	HGNC:44117	5q22.1
IGSF1	Approved symbol	IGSF1	immunoglobulin superfamily member 1	HGNC:5948	Xq25
ABCA8	Approved symbol	ABCA8	ATP binding cassette subfamily A member 8	HGNC:38	17q24.2
SESN3	Approved symbol	SESN3	sestrin 3	HGNC:23060	11q21
TRIM16L	Approved symbol	TRIM16L	tripartite motif containing 16 like	HGNC:32670	17p11.2
PLD5	Approved symbol	PLD5	phospholipase D family member 5	HGNC:26879	1q43
THBS2	Approved symbol	THBS2	thrombospondin 2	HGNC:11786	6q27
CFI	Approved symbol	CFI	complement factor I	HGNC:5394	4q25
CCDC80	Approved symbol	CCDC80	coiled-coil domain containing 80	HGNC:30649	3q13.2
WDR63	Approved symbol	WDR63	WD repeat domain 63	HGNC:30711	1p22.3
ADAMTSL1	Approved symbol	ADAMTSL1	ADAMTS like 1	HGNC:14632	9p22.2-p22.1
VWA5A	Approved symbol	VWA5A	von Willebrand factor A domain containing 5A	HGNC:6658	11q24.2
SLIT3	Approved symbol	SLIT3	slit guidance ligand 3	HGNC:11087	5q34-q35.1
SLIT3	Synonyms	SLIT1	slit guidance ligand 1	HGNC:11085	10q24.1
ISLR	Approved symbol	ISLR	immunoglobulin superfamily containing leucine rich repeat	HGNC:6133	15q24.1
SULF2	Approved symbol	SULF2	sulfatase 2	HGNC:20392	20q13.12
SLC14A1	Approved symbol	SLC14A1	solute carrier family 14 member 1 (Kidd blood group)	HGNC:10918	18q12.3
EFEMP1	Approved symbol	EFEMP1	EGF containing fibulin extracellular matrix protein 1	HGNC:3218	2p16.1
COPZ2	Approved symbol	COPZ2	coatomer protein complex subunit zeta 2	HGNC:19356	17q21.32
ASIC1	Approved symbol	ASIC1	acid sensing ion channel subunit 1	HGNC:100	12q13.12
GSTA4	Approved symbol	GSTA4	glutathione S-transferase alpha 4	HGNC:4629	6p12.2
RPS4Y1	Approved symbol	RPS4Y1	ribosomal protein S4, Y-linked 1	HGNC:10425	Yp11.2
ACOX2	Approved symbol	ACOX2	acyl-CoA oxidase 2	HGNC:120	3p14.3
RIMS1	Approved symbol	RIMS1	regulating synaptic membrane exocytosis 1	HGNC:17282	6q13
DYNC1I1	Approved symbol	DYNC1I1	dynein cytoplasmic 1 intermediate chain 1	HGNC:2963	7q21.3
FAM198B	Approved symbol	FAM198B	family with sequence similarity 198 member B	HGNC:25312	4q32.1
MMP16	Approved symbol	MMP16	matrix metallopeptidase 16	HGNC:7162	8q21.3
LOC100128164	Unmatched
ADRA2C	Approved symbol	ADRA2C	adrenoceptor alpha 2C	HGNC:283	4p16.3
ACAN	Approved symbol	ACAN	aggrecan	HGNC:319	15q26.1
SCUBE3	Approved symbol	SCUBE3	signal peptide, CUB domain and EGF like domain containing 3	HGNC:13655	6p21.3
HACD4	Approved symbol	HACD4	3-hydroxyacyl-CoA dehydratase 4	HGNC:20920	9p21.3
TUBB3	Approved symbol	TUBB3	tubulin beta 3 class III	HGNC:20772	16q24.3
RTKN2	Approved symbol	RTKN2	rhotekin 2	HGNC:19364	10q21.2
TMEM59L	Approved symbol	TMEM59L	transmembrane protein 59 like	HGNC:13237	19p12
LMO7	Approved symbol	LMO7	LIM domain 7	HGNC:6646	13q22.2
UACA	Approved symbol	UACA	uveal autoantigen with coiled-coil domains and ankyrin repeats	HGNC:15947	15q23
KCNN4	Approved symbol	KCNN4	potassium calcium-activated channel subfamily N member 4	HGNC:6293	19q13.31
OSBPL7	Approved symbol	OSBPL7	oxysterol binding protein like 7	HGNC:16387	17q21
F2RL2	Approved symbol	F2RL2	coagulation factor II thrombin receptor like 2	HGNC:3539	5q13.3
DLX2	Approved symbol	DLX2	distal-less homeobox 2	HGNC:2915	2q31.1
TXNDC16	Approved symbol	TXNDC16	thioredoxin domain containing 16	HGNC:19965	14q22.1
REEP2	Approved symbol	REEP2	receptor accessory protein 2	HGNC:17975	5q31.2
SLC16A9	Approved symbol	SLC16A9	solute carrier family 16 member 9	HGNC:23520	10q21.2
ADAMTS12	Approved symbol	ADAMTS12	ADAM metallopeptidase with thrombospondin type 1 motif 12	HGNC:14605	5p13.3-p13.2
PLAC9	Approved symbol	PLAC9	placenta specific 9	HGNC:19255	10q22.3
PYCR1	Approved symbol	PYCR1	pyrroline-5-carboxylate reductase 1	HGNC:9721	17q25.3
IFITM10	Approved symbol	IFITM10	interferon induced transmembrane protein 10	HGNC:40022	11p15.5
ARNT2	Approved symbol	ARNT2	aryl hydrocarbon receptor nuclear translocator 2	HGNC:16876	15q25.1
COMP	Approved symbol	COMP	cartilage oligomeric matrix protein	HGNC:2227	19p13.11
P2RX6	Approved symbol	P2RX6	purinergic receptor P2X 6	HGNC:8538	22q11.21
MEX3B	Approved symbol	MEX3B	mex-3 RNA binding family member B	HGNC:25297	15q25.2
ITGA11	Approved symbol	ITGA11	integrin subunit alpha 11	HGNC:6136	15q23
SCFD2	Approved symbol	SCFD2	sec1 family domain containing 2	HGNC:30676	4q12
PCDH10	Approved symbol	PCDH10	protocadherin 10	HGNC:13404	4q28.3
MMP11	Approved symbol	MMP11	matrix metallopeptidase 11	HGNC:7157	22q11.23
FGFR2	Approved symbol	FGFR2	fibroblast growth factor receptor 2	HGNC:3689	10q26.13
C17orf107	Approved symbol	C17orf107	chromosome 17 open reading frame 107	HGNC:37238	17p13.2
IGFBP6	Approved symbol	IGFBP6	insulin like growth factor binding protein 6	HGNC:5475	12q13.13
EFNA5	Approved symbol	EFNA5	ephrin A5	HGNC:3225	5q21.3
SPOCK1	Approved symbol	SPOCK1	SPARC/osteonectin, cwcv and kazal like domains proteoglycan 1	HGNC:11251	5q31.2
SCN9A	Approved symbol	SCN9A	sodium voltage-gated channel alpha subunit 9	HGNC:10597	2q24.3
KIF26B	Approved symbol	KIF26B	kinesin family member 26B	HGNC:25484	1q44
COL4A1	Approved symbol	COL4A1	collagen type IV alpha 1 chain	HGNC:2202	13q34
CCDC85A	Approved symbol	CCDC85A	coiled-coil domain containing 85A	HGNC:29400	2p16.1
RAB39B	Approved symbol	RAB39B	RAB39B, member RAS oncogene family	HGNC:16499	Xq28
CLEC3B	Approved symbol	CLEC3B	C-type lectin domain family 3 member B	HGNC:11891	3p21.31
KLF4	Approved symbol	KLF4	Kruppel like factor 4	HGNC:6348	9q31.2
GDPD5	Approved symbol	GDPD5	glycerophosphodiester phosphodiesterase domain containing 5	HGNC:28804	11q13.4-q13.5
GLS	Approved symbol	GLS	glutaminase	HGNC:4331	2q32.2
GLS	Synonyms	GLS2	glutaminase 2	HGNC:29570	12q13.3
TP53	Approved symbol	TP53	tumor protein p53	HGNC:11998	17p13.1
VCAN	Approved symbol	VCAN	versican	HGNC:2464	5q14.2-q14.3
POSTN	Approved symbol	POSTN	periostin	HGNC:16953	13q13.3
PRELP	Approved symbol	PRELP	proline and arginine rich end leucine rich repeat protein	HGNC:9357	1q32.1
OLFM2	Approved symbol	OLFM2	olfactomedin 2	HGNC:17189	19p13.2
CC2D2A	Approved symbol	CC2D2A	coiled-coil and C2 domain containing 2A	HGNC:29253	4p15.32
OLFML2B	Approved symbol	OLFML2B	olfactomedin like 2B	HGNC:24558	1q23.3
PCYOX1L	Approved symbol	PCYOX1L	prenylcysteine oxidase 1 like	HGNC:28477	5q32
PAPPA2	Approved symbol	PAPPA2	pappalysin 2	HGNC:14615	1q25.2
GRIK2	Approved symbol	GRIK2	glutamate ionotropic receptor kainate type subunit 2	HGNC:4580	6q16.3
GRIK2	Previous symbol	GRIK5	glutamate ionotropic receptor kainate type subunit 5	HGNC:4583	19q13.2
RPL22L1	Approved symbol	RPL22L1	ribosomal protein L22 like 1	HGNC:27610	3q26.2
LDB2	Approved symbol	LDB2	LIM domain binding 2	HGNC:6533	4p15.32
GALNT10	Approved symbol	GALNT10	polypeptide N-acetylgalactosaminyltransferase 10	HGNC:19873	5q33.2
NPM3	Approved symbol	NPM3	nucleophosmin/nucleoplasmin 3	HGNC:7931	10q24.32
PKIB	Approved symbol	PKIB	cAMP-dependent protein kinase inhibitor beta	HGNC:9018	6q22.31
MN1	Approved symbol	MN1	MN1 proto-oncogene, transcriptional regulator	HGNC:7180	22q12.1
HTRA1	Approved symbol	HTRA1	HtrA serine peptidase 1	HGNC:9476	10q26.13
TRO	Approved symbol	TRO	trophinin	HGNC:12326	Xp11.21
ID4	Approved symbol	ID4	inhibitor of DNA binding 4, HLH protein	HGNC:5363	6p22.3
TAGLN	Approved symbol	TAGLN	transgelin	HGNC:11553	11q23.2
AFF3	Approved symbol	AFF3	AF4/FMR2 family member 3	HGNC:6473	2q11.2
ANKH	Approved symbol	ANKH	ANKH inorganic pyrophosphate transport regulator	HGNC:15492	5p15.2
GALNT1	Approved symbol	GALNT1	polypeptide N-acetylgalactosaminyltransferase 1	HGNC:4123	18q12.2
LDLRAD4	Approved symbol	LDLRAD4	low density lipoprotein receptor class A domain containing 4	HGNC:1224	18p11.21
DLX5	Approved symbol	DLX5	distal-less homeobox 5	HGNC:2918	7q21.3
KIAA1161	Previous symbol	MYORG	myogenesis regulating glycosidase (putative)	HGNC:19918	9p13.3
LAMB1	Approved symbol	LAMB1	laminin subunit beta 1	HGNC:6486	7q31.1
DCLK1	Approved symbol	DCLK1	doublecortin like kinase 1	HGNC:2700	13q13.3
EPGN	Approved symbol	EPGN	epithelial mitogen	HGNC:17470	4q13.3
GPAM	Approved symbol	GPAM	glycerol-3-phosphate acyltransferase, mitochondrial	HGNC:24865	10q25.2
PRPS1	Approved symbol	PRPS1	phosphoribosyl pyrophosphate synthetase 1	HGNC:9462	Xq22.3
PLA2G5	Approved symbol	PLA2G5	phospholipase A2 group V	HGNC:9038	1p36.13
SLC45A1	Approved symbol	SLC45A1	solute carrier family 45 member 1	HGNC:17939	1p36.23
ACTG2	Approved symbol	ACTG2	actin, gamma 2, smooth muscle, enteric	HGNC:145	2p13.1
IFITM2	Approved symbol	IFITM2	interferon induced transmembrane protein 2	HGNC:5413	11p15.5
DSP	Approved symbol	DSP	desmoplakin	HGNC:3052	6p24.3
C14orf37	Approved symbol	C14orf37	chromosome 14 open reading frame 37	HGNC:19846	14q23.1
MECOM	Approved symbol	MECOM	MDS1 and EVI1 complex locus	HGNC:3498	3q26.2
NDRG4	Approved symbol	NDRG4	NDRG family member 4	HGNC:14466	16q21
COL1A2	Approved symbol	COL1A2	collagen type I alpha 2 chain	HGNC:2198	7q21.3
CCDC28B	Approved symbol	CCDC28B	coiled-coil domain containing 28B	HGNC:28163	1p35.2
THSD1	Approved symbol	THSD1	thrombospondin type 1 domain containing 1	HGNC:17754	13q14.3
MAGED1	Approved symbol	MAGED1	MAGE family member D1	HGNC:6813	Xp11.22
STK38L	Approved symbol	STK38L	serine/threonine kinase 38 like	HGNC:17848	12p11.23
KANK1	Approved symbol	KANK1	KN motif and ankyrin repeat domains 1	HGNC:19309	9p24.3
ITIH5	Approved symbol	ITIH5	inter-alpha-trypsin inhibitor heavy chain family member 5	HGNC:21449	10p14
ACVR2A	Approved symbol	ACVR2A	activin A receptor type 2A	HGNC:173	2q22.3-q23.1
HOMER2	Approved symbol	HOMER2	homer scaffolding protein 2	HGNC:17513	15q25.2
EXTL2	Approved symbol	EXTL2	exostosin like glycosyltransferase 2	HGNC:3516	1p21.2
NRXN3	Approved symbol	NRXN3	neurexin 3	HGNC:8010	14q24.3-q31.1
PFKFB2	Approved symbol	PFKFB2	6-phosphofructo-2-kinase/fructose-2,6-biphosphatase 2	HGNC:8873	1q32.1
SEC16B	Approved symbol	SEC16B	SEC16 homolog B, endoplasmic reticulum export factor	HGNC:30301	1q25.2
ITGA4	Approved symbol	ITGA4	integrin subunit alpha 4	HGNC:6140	2q31.3
NCAM2	Approved symbol	NCAM2	neural cell adhesion molecule 2	HGNC:7657	21q21.1
COL5A1	Approved symbol	COL5A1	collagen type V alpha 1 chain	HGNC:2209	9q34.3
RHOD	Approved symbol	RHOD	ras homolog family member D	HGNC:670	11q13.2
RHOD	Synonyms	RHOD	ras homolog family member D	HGNC:670	11q13.2
MAGI1	Approved symbol	MAGI1	membrane associated guanylate kinase, WW and PDZ domain containing 1	HGNC:946	3p14.1
MAGI1	Previous symbol	CNKSR3	CNKSR family member 3	HGNC:23034	6q25.2
RNF213	Approved symbol	RNF213	ring finger protein 213	HGNC:14539	17q25.3
TMEM255B	Approved symbol	TMEM255B	transmembrane protein 255B	HGNC:28297	13q34
VEGFA	Approved symbol	VEGFA	vascular endothelial growth factor A	HGNC:12680	6p21.1
ARNTL2	Approved symbol	ARNTL2	aryl hydrocarbon receptor nuclear translocator like 2	HGNC:18984	12p11.23
ITGB3	Approved symbol	ITGB3	integrin subunit beta 3	HGNC:6156	17q21.32
DCN	Approved symbol	DCN	decorin	HGNC:2705	12q21.33
FCRLA	Approved symbol	FCRLA	Fc receptor like A	HGNC:18504	1q23.3
FCRLA	Synonyms	FCRLA	Fc receptor like A	HGNC:18504	1q23.3
ATP13A3	Approved symbol	ATP13A3	ATPase 13A3	HGNC:24113	3q29
DENND1A	Approved symbol	DENND1A	DENN domain containing 1A	HGNC:29324	9q33.3
MTHFD2L	Approved symbol	MTHFD2L	methylenetetrahydrofolate dehydrogenase (NADP+ dependent) 2 like	HGNC:31865	4q13.3
CFLAR	Approved symbol	CFLAR	CASP8 and FADD like apoptosis regulator	HGNC:1876	2q33.1
LAMB3	Approved symbol	LAMB3	laminin subunit beta 3	HGNC:6490	1q32.2
IRF7	Approved symbol	IRF7	interferon regulatory factor 7	HGNC:6122	11p15.5
ERO1A	Approved symbol	ERO1A	endoplasmic reticulum oxidoreductase 1 alpha	HGNC:13280	14q22.1
HIVEP2	Approved symbol	HIVEP2	human immunodeficiency virus type I enhancer binding protein 2	HGNC:4921	6q24.2
MDK	Approved symbol	MDK	midkine	HGNC:6972	11p11.2
EPOR	Approved symbol	EPOR	erythropoietin receptor	HGNC:3416	19p13.2
GPRC5A	Approved symbol	GPRC5A	G protein-coupled receptor class C group 5 member A	HGNC:9836	12p13.1
DDX60L	Approved symbol	DDX60L	DExD/H-box 60 like	HGNC:26429	4q32.3
BDKRB1	Approved symbol	BDKRB1	bradykinin receptor B1	HGNC:1029	14q32.2
CD44	Approved symbol	CD44	CD44 molecule (Indian blood group)	HGNC:1681	11p13
INHBA-AS1	Approved symbol	INHBA-AS1	INHBA antisense RNA 1	HGNC:40303	7p14.1
PPIF	Approved symbol	PPIF	peptidylprolyl isomerase F	HGNC:9259	10q22.3
SH2B2	Approved symbol	SH2B2	SH2B adaptor protein 2	HGNC:17381	7q22.1
PANX2	Approved symbol	PANX2	pannexin 2	HGNC:8600	22q13.33
P2RX4	Approved symbol	P2RX4	purinergic receptor P2X 4	HGNC:8535	12q24.31
MAP3K5	Approved symbol	MAP3K5	mitogen-activated protein kinase kinase kinase 5	HGNC:6857	6q23.3
CNIH3	Approved symbol	CNIH3	cornichon family AMPA receptor auxiliary protein 3	HGNC:26802	1q42.12
FAM111A	Approved symbol	FAM111A	family with sequence similarity 111 member A	HGNC:24725	11q12.1
ARFGEF3	Approved symbol	ARFGEF3	ARFGEF family member 3	HGNC:21213	6q23.3-q24.1
ZNF792	Approved symbol	ZNF792	zinc finger protein 792	HGNC:24751	19q13.11
MEDAG	Approved symbol	MEDAG	mesenteric estrogen dependent adipogenesis	HGNC:25926	13q12.3
CFH	Approved symbol	CFH	complement factor H	HGNC:4883	1q31.3
ERAP2	Approved symbol	ERAP2	endoplasmic reticulum aminopeptidase 2	HGNC:29499	5q15
LOC100506731	Unmatched
RHBDF2	Approved symbol	RHBDF2	rhomboid 5 homolog 2	HGNC:20788	17q25.3
SQRDL	Previous symbol	SQOR	sulfide quinone oxidoreductase	HGNC:20390	15q21.1
CASP1	Approved symbol	CASP1	caspase 1	HGNC:1499	11q22.3
FGF2	Approved symbol	FGF2	fibroblast growth factor 2	HGNC:3676	4q28.1
FGF2	Synonyms	FGF13	fibroblast growth factor 13	HGNC:3670	Xq26.3-q27.1
PRICKLE2	Approved symbol	PRICKLE2	prickle planar cell polarity protein 2	HGNC:20340	3p14.1
PDZD4	Approved symbol	PDZD4	PDZ domain containing 4	HGNC:21167	Xq28
STARD8	Approved symbol	STARD8	StAR related lipid transfer domain containing 8	HGNC:19161	Xq13.1
GPR68	Approved symbol	GPR68	G protein-coupled receptor 68	HGNC:4519	14q32.11
PELI1	Approved symbol	PELI1	pellino E3 ubiquitin protein ligase 1	HGNC:8827	2p14
ADAMTS9	Approved symbol	ADAMTS9	ADAM metallopeptidase with thrombospondin type 1 motif 9	HGNC:13202	3p14.1
BOC	Approved symbol	BOC	BOC cell adhesion associated, oncogene regulated	HGNC:17173	3q13.2
CDK18	Approved symbol	CDK18	cyclin dependent kinase 18	HGNC:8751	1q32.1
FAM20A	Approved symbol	FAM20A	FAM20A, golgi associated secretory pathway pseudokinase	HGNC:23015	17q24.2
DAPK2	Approved symbol	DAPK2	death associated protein kinase 2	HGNC:2675	15q22.31
ABCA1	Approved symbol	ABCA1	ATP binding cassette subfamily A member 1	HGNC:29	9q31.1
NEDD4L	Approved symbol	NEDD4L	neural precursor cell expressed, developmentally down-regulated 4-like, E3 ubiquitin protein ligase	HGNC:7728	18q21.31
MCTP2	Approved symbol	MCTP2	multiple C2 and transmembrane domain containing 2	HGNC:25636	15q26.2
PDCD1LG2	Approved symbol	PDCD1LG2	programmed cell death 1 ligand 2	HGNC:18731	9p24.1
TM4SF1	Approved symbol	TM4SF1	transmembrane 4 L six family member 1	HGNC:11853	3q25.1
CFAP58	Approved symbol	CFAP58	cilia and flagella associated protein 58	HGNC:26676	10q25.1
PDE4D	Approved symbol	PDE4D	phosphodiesterase 4D	HGNC:8783	5q11.2-q12.1
UBE2L6	Approved symbol	UBE2L6	ubiquitin conjugating enzyme E2 L6	HGNC:12490	11q12.1
FLJ23867	Unmatched
GRAMD1B	Approved symbol	GRAMD1B	GRAM domain containing 1B	HGNC:29214	11q24.1
CAPN3	Approved symbol	CAPN3	calpain 3	HGNC:1480	15q15.1
MARCH3	Approved symbol	MARCH3	membrane associated ring-CH-type finger 3	HGNC:28728	5q23.2
ENPEP	Approved symbol	ENPEP	glutamyl aminopeptidase	HGNC:3355	4q25
TGIF1	Approved symbol	TGIF1	TGFB induced factor homeobox 1	HGNC:11776	18p11.31
DUSP6	Approved symbol	DUSP6	dual specificity phosphatase 6	HGNC:3072	12q21.33
PRRX1	Approved symbol	PRRX1	paired related homeobox 1	HGNC:9142	1q24.2
CPD	Approved symbol	CPD	carboxypeptidase D	HGNC:2301	17q11.2
CPD	Synonyms	HOMER2	homer scaffolding protein 2	HGNC:17513	15q25.2
PSME2	Approved symbol	PSME2	proteasome activator subunit 2	HGNC:9569	14q12
HLA-H	Approved symbol	HLA-H	major histocompatibility complex, class I, H (pseudogene)	HGNC:4965	6p22.1
HLA-H	Synonyms	HFE	hemochromatosis	HGNC:4886	6p22.2
ZMYND15	Approved symbol	ZMYND15	zinc finger MYND-type containing 15	HGNC:20997	17p13.2
UNC13D	Approved symbol	UNC13D	unc-13 homolog D	HGNC:23147	17q25.3
BDKRB2	Approved symbol	BDKRB2	bradykinin receptor B2	HGNC:1030	14q32.2
N4BP2L1	Approved symbol	N4BP2L1	NEDD4 binding protein 2 like 1	HGNC:25037	13q13.1
FAM167B	Approved symbol	FAM167B	family with sequence similarity 167 member B	HGNC:28133	1p35.2
NINJ1	Approved symbol	NINJ1	ninjurin 1	HGNC:7824	9q22.31
PSD4	Approved symbol	PSD4	pleckstrin and Sec7 domain containing 4	HGNC:19096	2q14.1
LRRC61	Approved symbol	LRRC61	leucine rich repeat containing 61	HGNC:21704	7q36.1
C1S	Approved symbol	C1S	complement C1s	HGNC:1247	12p13.31
LGI4	Approved symbol	LGI4	leucine rich repeat LGI family member 4	HGNC:18712	19q13.12
NT5E	Approved symbol	NT5E	5'-nucleotidase ecto	HGNC:8021	6q14.3
MMP25-AS1	Approved symbol	MMP25-AS1	MMP25 antisense RNA 1	HGNC:51372	16p13.3
RND3	Approved symbol	RND3	Rho family GTPase 3	HGNC:671	2q23.3
REC8	Approved symbol	REC8	REC8 meiotic recombination protein	HGNC:16879	14q12
GNG11	Approved symbol	GNG11	G protein subunit gamma 11	HGNC:4403	7q21.3
TESK2	Approved symbol	TESK2	testis-specific kinase 2	HGNC:11732	1p34.1
HLA-A	Approved symbol	HLA-A	major histocompatibility complex, class I, A	HGNC:4931	6p22.1
SYT7	Approved symbol	SYT7	synaptotagmin 7	HGNC:11514	11q12.2
LIF	Approved symbol	LIF	LIF, interleukin 6 family cytokine	HGNC:6596	22q12.2
DLGAP1-AS2	Approved symbol	DLGAP1-AS2	DLGAP1 antisense RNA 2	HGNC:28146	18p11.31
DDX58	Approved symbol	DDX58	DExD/H-box helicase 58	HGNC:19102	9p21.1
ADAP1	Approved symbol	ADAP1	ArfGAP with dual PH domains 1	HGNC:16486	7p22.3
KLF5	Approved symbol	KLF5	Kruppel like factor 5	HGNC:6349	13q22.1
NKAPL	Approved symbol	NKAPL	NFKB activating protein like	HGNC:21584	6p22.1
FBXO32	Approved symbol	FBXO32	F-box protein 32	HGNC:16731	8q24.13
TSHZ2	Approved symbol	TSHZ2	teashirt zinc finger homeobox 2	HGNC:13010	20q13.2
PFKFB3	Approved symbol	PFKFB3	6-phosphofructo-2-kinase/fructose-2,6-biphosphatase 3	HGNC:8874	10p15.1
FBXO6	Approved symbol	FBXO6	F-box protein 6	HGNC:13585	1p36.22
VWA8	Approved symbol	VWA8	von Willebrand factor A domain containing 8	HGNC:29071	13q14.11
PARP12	Approved symbol	PARP12	poly(ADP-ribose) polymerase family member 12	HGNC:21919	7q34
VMO1	Approved symbol	VMO1	vitelline membrane outer layer 1 homolog	HGNC:30387	17p13.2
SLC2A5	Approved symbol	SLC2A5	solute carrier family 2 member 5	HGNC:11010	1p36.23
FAM167A	Approved symbol	FAM167A	family with sequence similarity 167 member A	HGNC:15549	8p23.1
ZBED6CL	Approved symbol	ZBED6CL	ZBED6 C-terminal like	HGNC:21720	7q36.1
EID3	Approved symbol	EID3	EP300 interacting inhibitor of differentiation 3	HGNC:32961	12q23.3
APOBEC3D	Approved symbol	APOBEC3D	apolipoprotein B mRNA editing enzyme catalytic subunit 3D	HGNC:17354	22q13.1
SAMD9L	Approved symbol	SAMD9L	sterile alpha motif domain containing 9 like	HGNC:1349	7q21.2
TRAF1	Approved symbol	TRAF1	TNF receptor associated factor 1	HGNC:12031	9q33.2
PARP9	Approved symbol	PARP9	poly(ADP-ribose) polymerase family member 9	HGNC:24118	3q21.1
FGF11	Approved symbol	FGF11	fibroblast growth factor 11	HGNC:3667	17p13.1
ARHGEF37	Approved symbol	ARHGEF37	Rho guanine nucleotide exchange factor 37	HGNC:34430	5q32
CXCL16	Approved symbol	CXCL16	C-X-C motif chemokine ligand 16	HGNC:16642	17p13.2
CYB5R2	Approved symbol	CYB5R2	cytochrome b5 reductase 2	HGNC:24376	11p15.4
RNF144A	Approved symbol	RNF144A	ring finger protein 144A	HGNC:20457	2p25.1
SMC2	Approved symbol	SMC2	structural maintenance of chromosomes 2	HGNC:14011	9q31.1
SNX10	Approved symbol	SNX10	sorting nexin 10	HGNC:14974	7p15.2
DTX3L	Approved symbol	DTX3L	deltex E3 ubiquitin ligase 3L	HGNC:30323	3q21.1
MMP25	Approved symbol	MMP25	matrix metallopeptidase 25	HGNC:14246	16p13.3
CLDN23	Approved symbol	CLDN23	claudin 23	HGNC:17591	8p23.1
APOL2	Approved symbol	APOL2	apolipoprotein L2	HGNC:619	22q12.3
GJD3	Approved symbol	GJD3	gap junction protein delta 3	HGNC:19147	17q21.2
QSOX1	Approved symbol	QSOX1	quiescin sulfhydryl oxidase 1	HGNC:9756	1q25.2
ACSL5	Approved symbol	ACSL5	acyl-CoA synthetase long chain family member 5	HGNC:16526	10q25.2
SAMHD1	Approved symbol	SAMHD1	SAM and HD domain containing deoxynucleoside triphosphate triphosphohydrolase 1	HGNC:15925	20q11.23
TPD52	Approved symbol	TPD52	tumor protein D52	HGNC:12005	8q21.13
NFKBIZ	Approved symbol	NFKBIZ	NFKB inhibitor zeta	HGNC:29805	3q12.3
C5orf56	Approved symbol	C5orf56	chromosome 5 open reading frame 56	HGNC:33838	5q31.1
DDX60	Approved symbol	DDX60	DExD/H-box helicase 60	HGNC:25942	4q32.3
THEMIS2	Approved symbol	THEMIS2	thymocyte selection associated family member 2	HGNC:16839	1p35.3
FTH1	Approved symbol	FTH1	ferritin heavy chain 1	HGNC:3976	11q12.3
CD55	Approved symbol	CD55	CD55 molecule (Cromer blood group)	HGNC:2665	1q32.2
CEBPB	Approved symbol	CEBPB	CCAAT/enhancer binding protein beta	HGNC:1834	20q13.13
HMHA1	Previous symbol	ARHGAP45	Rho GTPase activating protein 45	HGNC:17102	19p13.3
NFKBIA	Approved symbol	NFKBIA	NFKB inhibitor alpha	HGNC:7797	14q13.2
PID1	Approved symbol	PID1	phosphotyrosine interaction domain containing 1	HGNC:26084	2q36.3
BTN3A1	Approved symbol	BTN3A1	butyrophilin subfamily 3 member A1	HGNC:1138	6p22.2
EBF2	Approved symbol	EBF2	early B cell factor 2	HGNC:19090	8p21.2
ADAMTS9-AS2	Approved symbol	ADAMTS9-AS2	ADAMTS9 antisense RNA 2	HGNC:42435	3p14.1
ICOSLG	Approved symbol	ICOSLG	inducible T cell costimulator ligand	HGNC:17087	21q22.3
STXBP5-AS1	Approved symbol	STXBP5-AS1	STXBP5 antisense RNA 1	HGNC:44183	6q24.3
GBP3	Approved symbol	GBP3	guanylate binding protein 3	HGNC:4184	1p22.2
ITPRIP	Approved symbol	ITPRIP	inositol 1,4,5-trisphosphate receptor interacting protein	HGNC:29370	10q25.1
CCDC68	Approved symbol	CCDC68	coiled-coil domain containing 68	HGNC:24350	18q21.2
IFIT2	Approved symbol	IFIT2	interferon induced protein with tetratricopeptide repeats 2	HGNC:5409	10q23.31
ANKRD36	Approved symbol	ANKRD36	ankyrin repeat domain 36	HGNC:24079	2q11.2
IGFLR1	Approved symbol	IGFLR1	IGF like family receptor 1	HGNC:23620	19q13.12
CA12	Approved symbol	CA12	carbonic anhydrase 12	HGNC:1371	15q22.2
C1R	Approved symbol	C1R	complement C1r	HGNC:1246	12p13.31
CFHR3	Approved symbol	CFHR3	complement factor H related 3	HGNC:16980	1q31.3
ENC1	Approved symbol	ENC1	ectodermal-neural cortex 1	HGNC:3345	5q13.3
SPSB1	Approved symbol	SPSB1	splA/ryanodine receptor domain and SOCS box containing 1	HGNC:30628	1p36.22
TMEM140	Approved symbol	TMEM140	transmembrane protein 140	HGNC:21870	7q33
WDR66	Approved symbol	WDR66	WD repeat domain 66	HGNC:28506	12q24.31
PLD1	Approved symbol	PLD1	phospholipase D1	HGNC:9067	3q26.31
PLD1	Previous symbol	PRKCSH	protein kinase C substrate 80K-H	HGNC:9411	19p13.2
TRIM69	Approved symbol	TRIM69	tripartite motif containing 69	HGNC:17857	15q15-q21
BTN3A3	Approved symbol	BTN3A3	butyrophilin subfamily 3 member A3	HGNC:1140	6p22.2
LYN	Approved symbol	LYN	LYN proto-oncogene, Src family tyrosine kinase	HGNC:6735	8q12.1
KRT33B	Approved symbol	KRT33B	keratin 33B	HGNC:6451	17q21.2
GMFG	Approved symbol	GMFG	glia maturation factor gamma	HGNC:4374	19q13.2
TRIB1	Approved symbol	TRIB1	tribbles pseudokinase 1	HGNC:16891	8q24.13
APBA2	Approved symbol	APBA2	amyloid beta precursor protein binding family A member 2	HGNC:579	15q13.1
SLC5A3	Approved symbol	SLC5A3	solute carrier family 5 member 3	HGNC:11038	21q22.11
DOK6	Approved symbol	DOK6	docking protein 6	HGNC:28301	18q22.2
WARS	Approved symbol	WARS	tryptophanyl-tRNA synthetase	HGNC:12729	14q32.2
FOSL1	Approved symbol	FOSL1	FOS like 1, AP-1 transcription factor subunit	HGNC:13718	11q13.1
NRCAM	Approved symbol	NRCAM	neuronal cell adhesion molecule	HGNC:7994	7q31.1
HELZ2	Approved symbol	HELZ2	helicase with zinc finger 2	HGNC:30021	20q13.33
RMI2	Approved symbol	RMI2	RecQ mediated genome instability 2	HGNC:28349	16p13.13
CD200	Approved symbol	CD200	CD200 molecule	HGNC:7203	3q13.2
ODF3B	Approved symbol	ODF3B	outer dense fiber of sperm tails 3B	HGNC:34388	22q13.33
JADE2	Approved symbol	JADE2	jade family PHD finger 2	HGNC:22984	5q31.1
TWIST2	Approved symbol	TWIST2	twist family bHLH transcription factor 2	HGNC:20670	2q37.3
SPOCK2	Approved symbol	SPOCK2	SPARC/osteonectin, cwcv and kazal like domains proteoglycan 2	HGNC:13564	10q22.1
CPN2	Approved symbol	CPN2	carboxypeptidase N subunit 2	HGNC:2313	3q29
CPN2	Synonyms	CYP11B2	cytochrome P450 family 11 subfamily B member 2	HGNC:2592	8q24.3
CPN2	Synonyms	CPNE2	copine 2	HGNC:2315	16q13
OSCAR	Approved symbol	OSCAR	osteoclast associated, immunoglobulin-like receptor	HGNC:29960	19q13.42
GALNT15	Approved symbol	GALNT15	polypeptide N-acetylgalactosaminyltransferase 15	HGNC:21531	3p25.1
GALNT15	Previous symbol	GALNTL5	polypeptide N-acetylgalactosaminyltransferase like 5	HGNC:21725	7q36.1
GALNT15	Synonyms	GALNT18	polypeptide N-acetylgalactosaminyltransferase 18	HGNC:30488	11p15.4
FTH1P3	Approved symbol	FTH1P3	ferritin heavy chain 1 pseudogene 3	HGNC:3990	2p23.3
MGAT4A	Approved symbol	MGAT4A	mannosyl (alpha-1,3-)-glycoprotein beta-1,4-N-acetylglucosaminyltransferase, isozyme A	HGNC:7047	2q11.2
HMGA2	Approved symbol	HMGA2	high mobility group AT-hook 2	HGNC:5009	12q14.3
SMOX	Approved symbol	SMOX	spermine oxidase	HGNC:15862	20p13
RASD1	Approved symbol	RASD1	ras related dexamethasone induced 1	HGNC:15828	17p11.2
HLA-E	Approved symbol	HLA-E	major histocompatibility complex, class I, E	HGNC:4962	6p22.1
AOX1	Approved symbol	AOX1	aldehyde oxidase 1	HGNC:553	2q33.1
B2M	Approved symbol	B2M	beta-2-microglobulin	HGNC:914	15q21.1
NLRC5	Approved symbol	NLRC5	NLR family CARD domain containing 5	HGNC:29933	16q13
IL15	Approved symbol	IL15	interleukin 15	HGNC:5977	4q31.21
DTX4	Approved symbol	DTX4	deltex E3 ubiquitin ligase 4	HGNC:29151	11q12.1
IL12A	Approved symbol	IL12A	interleukin 12A	HGNC:5969	3q25.33
NAGS	Approved symbol	NAGS	N-acetylglutamate synthase	HGNC:17996	17q21.31
MT1X	Approved symbol	MT1X	metallothionein 1X	HGNC:7405	16q13
RPLP0P2	Approved symbol	RPLP0P2	ribosomal protein lateral stalk subunit P0 pseudogene 2	HGNC:17960	11q12.2
MX2	Approved symbol	MX2	MX dynamin like GTPase 2	HGNC:7533	21q22.3
APOL6	Approved symbol	APOL6	apolipoprotein L6	HGNC:14870	22q12.3
MGLL	Approved symbol	MGLL	monoglyceride lipase	HGNC:17038	3q21.3
TNFAIP2	Approved symbol	TNFAIP2	TNF alpha induced protein 2	HGNC:11895	14q32
SLC39A14	Approved symbol	SLC39A14	solute carrier family 39 member 14	HGNC:20858	8p21.3
PSMB10	Approved symbol	PSMB10	proteasome subunit beta 10	HGNC:9538	16q22.1
HS3ST3B1	Approved symbol	HS3ST3B1	heparan sulfate-glucosamine 3-sulfotransferase 3B1	HGNC:5198	17p12
ABI3BP	Approved symbol	ABI3BP	ABI family member 3 binding protein	HGNC:17265	3q12.2
MYOCD	Approved symbol	MYOCD	myocardin	HGNC:16067	17p12
SLC37A2	Approved symbol	SLC37A2	solute carrier family 37 member 2	HGNC:20644	11q24.2
SOCS3	Approved symbol	SOCS3	suppressor of cytokine signaling 3	HGNC:19391	17q25.3
PFKFB4	Approved symbol	PFKFB4	6-phosphofructo-2-kinase/fructose-2,6-biphosphatase 4	HGNC:8875	3p21.31
LINC01588	Approved symbol	LINC01588	long intergenic non-protein coding RNA 1588	HGNC:27503	14q21.3
TNFRSF14	Approved symbol	TNFRSF14	TNF receptor superfamily member 14	HGNC:11912	1p36.32
TMEM71	Approved symbol	TMEM71	transmembrane protein 71	HGNC:26572	8q24.22
GDNF	Approved symbol	GDNF	glial cell derived neurotrophic factor	HGNC:4232	5p13.2
LRRC15	Approved symbol	LRRC15	leucine rich repeat containing 15	HGNC:20818	3q29
FBXO2	Approved symbol	FBXO2	F-box protein 2	HGNC:13581	1p36.22
SLC12A7	Approved symbol	SLC12A7	solute carrier family 12 member 7	HGNC:10915	5p15.33
TMEM51	Approved symbol	TMEM51	transmembrane protein 51	HGNC:25488	1p36.21
PHLDA1	Approved symbol	PHLDA1	pleckstrin homology like domain family A member 1	HGNC:8933	12q15
PTPRH	Approved symbol	PTPRH	protein tyrosine phosphatase, receptor type H	HGNC:9672	19q13.4
LPXN	Approved symbol	LPXN	leupaxin	HGNC:14061	11q12.1
GRIA1	Approved symbol	GRIA1	glutamate ionotropic receptor AMPA type subunit 1	HGNC:4571	5q33.2
PDE2A	Approved symbol	PDE2A	phosphodiesterase 2A	HGNC:8777	11q13.4
TMEM229B	Approved symbol	TMEM229B	transmembrane protein 229B	HGNC:20130	14q23.3-q24.1
WNK4	Approved symbol	WNK4	WNK lysine deficient protein kinase 4	HGNC:14544	17q21.2
ESM1	Approved symbol	ESM1	endothelial cell specific molecule 1	HGNC:3466	5q11.2
SHC3	Approved symbol	SHC3	SHC adaptor protein 3	HGNC:18181	9q22.1
IRAK2	Approved symbol	IRAK2	interleukin 1 receptor associated kinase 2	HGNC:6113	3p25.3
IFI35	Approved symbol	IFI35	interferon induced protein 35	HGNC:5399	17q21.31
SLC47A1	Approved symbol	SLC47A1	solute carrier family 47 member 1	HGNC:25588	17p11.2
CHI3L1	Approved symbol	CHI3L1	chitinase 3 like 1	HGNC:1932	1q32.1
SLIT2	Approved symbol	SLIT2	slit guidance ligand 2	HGNC:11086	4p15.31
SLIT2	Synonyms	SLIT3	slit guidance ligand 3	HGNC:11087	5q34-q35.1
WNT5A	Approved symbol	WNT5A	Wnt family member 5A	HGNC:12784	3p14.3
KREMEN1	Approved symbol	KREMEN1	kringle containing transmembrane protein 1	HGNC:17550	22q12.1
UPP1	Approved symbol	UPP1	uridine phosphorylase 1	HGNC:12576	7p12.3
TYMP	Approved symbol	TYMP	thymidine phosphorylase	HGNC:3148	22q13.33
HIST1H2BC	Approved symbol	HIST1H2BC	histone cluster 1 H2B family member c	HGNC:4757	6p22.2
BTN3A2	Approved symbol	BTN3A2	butyrophilin subfamily 3 member A2	HGNC:1139	6p22.2
GLYATL1	Approved symbol	GLYATL1	glycine-N-acyltransferase like 1	HGNC:30519	11q12.1
NECTIN3	Approved symbol	NECTIN3	nectin cell adhesion molecule 3	HGNC:17664	3q13.13
BMP2	Approved symbol	BMP2	bone morphogenetic protein 2	HGNC:1069	20p12.3
IFITM1	Approved symbol	IFITM1	interferon induced transmembrane protein 1	HGNC:5412	11p15.5
DENND2A	Approved symbol	DENND2A	DENN domain containing 2A	HGNC:22212	7q34
ARHGAP30	Approved symbol	ARHGAP30	Rho GTPase activating protein 30	HGNC:27414	1q23.3
LUCAT1	Approved symbol	LUCAT1	lung cancer associated transcript 1 (non-protein coding)	HGNC:48498	5q14.3
TNFAIP3	Approved symbol	TNFAIP3	TNF alpha induced protein 3	HGNC:11896	6q23.3
NFE2L3	Approved symbol	NFE2L3	nuclear factor, erythroid 2 like 3	HGNC:7783	7p15.2
LOC100126784	Unmatched
IL7R	Approved symbol	IL7R	interleukin 7 receptor	HGNC:6024	5p13.2
LOC100506123	Unmatched
GREB1	Approved symbol	GREB1	growth regulation by estrogen in breast cancer 1	HGNC:24885	2p25.1
PLSCR1	Approved symbol	PLSCR1	phospholipid scramblase 1	HGNC:9092	3q24
CPED1	Approved symbol	CPED1	cadherin like and PC-esterase domain containing 1	HGNC:26159	7q31.31
NYAP1	Approved symbol	NYAP1	neuronal tyrosine phosphorylated phosphoinositide-3-kinase adaptor 1	HGNC:22009	7q22.1
CCR7	Approved symbol	CCR7	C-C motif chemokine receptor 7	HGNC:1608	17q21.2
FCER1G	Approved symbol	FCER1G	Fc fragment of IgE receptor Ig	HGNC:3611	1q23.3
PDPN	Approved symbol	PDPN	podoplanin	HGNC:29602	1p36.21
AOC2	Approved symbol	AOC2	amine oxidase, copper containing 2	HGNC:549	17q21.31
IFI30	Approved symbol	IFI30	IFI30, lysosomal thiol reductase	HGNC:5398	19p13.11
IL18BP	Approved symbol	IL18BP	interleukin 18 binding protein	HGNC:5987	11q13.4
IL6	Approved symbol	IL6	interleukin 6	HGNC:6018	7p15.3
ISG15	Approved symbol	ISG15	ISG15 ubiquitin-like modifier	HGNC:4053	1p36.33
MT1E	Approved symbol	MT1E	metallothionein 1E	HGNC:7397	16q13
LOC100506076	Unmatched
AFAP1L1	Approved symbol	AFAP1L1	actin filament associated protein 1 like 1	HGNC:26714	5q32
EPSTI1	Approved symbol	EPSTI1	epithelial stromal interaction 1	HGNC:16465	13q14.11
CAMK2N1	Approved symbol	CAMK2N1	calcium/calmodulin dependent protein kinase II inhibitor 1	HGNC:24190	1p36.12
TBX3	Approved symbol	TBX3	T-box 3	HGNC:11602	12q24.21
ETV4	Approved symbol	ETV4	ETS variant 4	HGNC:3493	17q21.31
SLC22A4	Approved symbol	SLC22A4	solute carrier family 22 member 4	HGNC:10968	5q31.1
SLC15A3	Approved symbol	SLC15A3	solute carrier family 15 member 3	HGNC:18068	11q12.2
NLRP3	Approved symbol	NLRP3	NLR family pyrin domain containing 3	HGNC:16400	1q44
GK	Approved symbol	GK	glycerol kinase	HGNC:4289	Xp21.2
RBM47	Approved symbol	RBM47	RNA binding motif protein 47	HGNC:30358	4p14
RARRES3	Approved symbol	RARRES3	retinoic acid receptor responder 3	HGNC:9869	11q12.3
GSAP	Approved symbol	GSAP	gamma-secretase activating protein	HGNC:28042	7q11.23
SLC16A8	Approved symbol	SLC16A8	solute carrier family 16 member 8	HGNC:16270	22q13.1
MAFF	Approved symbol	MAFF	MAF bZIP transcription factor F	HGNC:6780	22q13.1
IRAK3	Approved symbol	IRAK3	interleukin 1 receptor associated kinase 3	HGNC:17020	12q14.3
GK3P	Approved symbol	GK3P	glycerol kinase 3 pseudogene	HGNC:4292	4q32.3
INSIG1	Approved symbol	INSIG1	insulin induced gene 1	HGNC:6083	7q36.3
HLA-C	Approved symbol	HLA-C	major histocompatibility complex, class I, C	HGNC:4933	6p21.33
PPP4R4	Approved symbol	PPP4R4	protein phosphatase 4 regulatory subunit 4	HGNC:23788	14q32.2
CABP1	Approved symbol	CABP1	calcium binding protein 1	HGNC:1384	12q24.31
CABP1	Synonyms	S100G	S100 calcium binding protein G	HGNC:1436	Xp22.2
ALDH1A3	Approved symbol	ALDH1A3	aldehyde dehydrogenase 1 family member A3	HGNC:409	15q26.3
GFPT2	Approved symbol	GFPT2	glutamine-fructose-6-phosphate transaminase 2	HGNC:4242	5q35.3
AOC3	Approved symbol	AOC3	amine oxidase, copper containing 3	HGNC:550	17q21.31
DUSP5	Approved symbol	DUSP5	dual specificity phosphatase 5	HGNC:3071	10q25.2
LY75	Approved symbol	LY75	lymphocyte antigen 75	HGNC:6729	2q24.2
STC1	Approved symbol	STC1	stanniocalcin 1	HGNC:11373	8p21.2
LAP3	Approved symbol	LAP3	leucine aminopeptidase 3	HGNC:18449	4p15.32
SYTL3	Approved symbol	SYTL3	synaptotagmin like 3	HGNC:15587	6q25.3
GIMAP2	Approved symbol	GIMAP2	GTPase, IMAP family member 2	HGNC:21789	7q36.1
LRIG1	Approved symbol	LRIG1	leucine rich repeats and immunoglobulin like domains 1	HGNC:17360	3p14.1
GVINP1	Approved symbol	GVINP1	GTPase, very large interferon inducible pseudogene 1	HGNC:25813	11p15.4
IFI44	Approved symbol	IFI44	interferon induced protein 44	HGNC:16938	1p31.1
ETV7	Approved symbol	ETV7	ETS variant 7	HGNC:18160	6p21.31
CD82	Approved symbol	CD82	CD82 molecule	HGNC:6210	11p11.2
DGKG	Approved symbol	DGKG	diacylglycerol kinase gamma	HGNC:2853	3q27.2-q27.3
APOL1	Approved symbol	APOL1	apolipoprotein L1	HGNC:618	22q12.3
RNF144B	Approved symbol	RNF144B	ring finger protein 144B	HGNC:21578	6p22.3
HLA-B	Approved symbol	HLA-B	major histocompatibility complex, class I, B	HGNC:4932	6p21.33
DUSP4	Approved symbol	DUSP4	dual specificity phosphatase 4	HGNC:3070	8p12
TFR2	Approved symbol	TFR2	transferrin receptor 2	HGNC:11762	7q22.1
OAS3	Approved symbol	OAS3	2'-5'-oligoadenylate synthetase 3	HGNC:8088	12q24.13
SEMA4D	Approved symbol	SEMA4D	semaphorin 4D	HGNC:10732	9q22.2
SLC22A2	Approved symbol	SLC22A2	solute carrier family 22 member 2	HGNC:10966	6q25.3
MT1A	Approved symbol	MT1A	metallothionein 1A	HGNC:7393	16q13
C2orf72	Approved symbol	C2orf72	chromosome 2 open reading frame 72	HGNC:27418	2q37.1
ANPEP	Approved symbol	ANPEP	alanyl aminopeptidase, membrane	HGNC:500	15q26.1
SAT1	Approved symbol	SAT1	spermidine/spermine N1-acetyltransferase 1	HGNC:10540	Xp22.11
SAT1	Synonyms	SLC38A1	solute carrier family 38 member 1	HGNC:13447	12q13.11
CSF1	Approved symbol	CSF1	colony stimulating factor 1	HGNC:2432	1p13.3
APOL3	Approved symbol	APOL3	apolipoprotein L3	HGNC:14868	22q12.3
EPB41L3	Approved symbol	EPB41L3	erythrocyte membrane protein band 4.1 like 3	HGNC:3380	18p11.31
FPR2	Approved symbol	FPR2	formyl peptide receptor 2	HGNC:3827	19q13.41
CA9	Approved symbol	CA9	carbonic anhydrase 9	HGNC:1383	9p13.3
LGALS9	Approved symbol	LGALS9	galectin 9	HGNC:6570	17q11.2
OAS2	Approved symbol	OAS2	2'-5'-oligoadenylate synthetase 2	HGNC:8087	12q24.13
GBP2	Approved symbol	GBP2	guanylate binding protein 2	HGNC:4183	1p22.2
DTNA	Approved symbol	DTNA	dystrobrevin alpha	HGNC:3057	18q12.1
MT2A	Approved symbol	MT2A	metallothionein 2A	HGNC:7406	16q13
BAIAP3	Approved symbol	BAIAP3	BAI1 associated protein 3	HGNC:948	16p13.3
CLDN1	Approved symbol	CLDN1	claudin 1	HGNC:2032	3q28
KCNJ2	Approved symbol	KCNJ2	potassium voltage-gated channel subfamily J member 2	HGNC:6263	17q24.3
MT1L	Approved symbol	MT1L	metallothionein 1L, pseudogene	HGNC:7404	16q13
CFAP69	Approved symbol	CFAP69	cilia and flagella associated protein 69	HGNC:26107	7q21.13
TGM2	Approved symbol	TGM2	transglutaminase 2	HGNC:11778	20q11.23
CLGN	Approved symbol	CLGN	calmegin	HGNC:2060	4q31.1
PRRG4	Approved symbol	PRRG4	proline rich and Gla domain 4	HGNC:30799	11p13
IGFBP5	Approved symbol	IGFBP5	insulin like growth factor binding protein 5	HGNC:5474	2q35
LVRN	Approved symbol	LVRN	laeverin	HGNC:26904	5q23.1
SERPING1	Approved symbol	SERPING1	serpin family G member 1	HGNC:1228	11q12.1
PARP14	Approved symbol	PARP14	poly(ADP-ribose) polymerase family member 14	HGNC:29232	3q21.1
STX11	Approved symbol	STX11	syntaxin 11	HGNC:11429	6q24.2
IFIH1	Approved symbol	IFIH1	interferon induced with helicase C domain 1	HGNC:18873	2q24.2
IRF1	Approved symbol	IRF1	interferon regulatory factor 1	HGNC:6116	5q31.1
ACSL1	Approved symbol	ACSL1	acyl-CoA synthetase long chain family member 1	HGNC:3569	4q35.1
TGFA	Approved symbol	TGFA	transforming growth factor alpha	HGNC:11765	2p13.3
CPXM2	Approved symbol	CPXM2	carboxypeptidase X, M14 family member 2	HGNC:26977	10q26.13
PTPRC	Approved symbol	PTPRC	protein tyrosine phosphatase, receptor type C	HGNC:9666	1q31.3-q32.1
IFI27	Approved symbol	IFI27	interferon alpha inducible protein 27	HGNC:5397	14q32.12
ATF3	Approved symbol	ATF3	activating transcription factor 3	HGNC:785	1q32.3
CASKIN1	Approved symbol	CASKIN1	CASK interacting protein 1	HGNC:20879	16p13.3
IL7	Approved symbol	IL7	interleukin 7	HGNC:6023	8q21.13
GPR35	Approved symbol	GPR35	G protein-coupled receptor 35	HGNC:4492	2q37.3
TRPA1	Approved symbol	TRPA1	transient receptor potential cation channel subfamily A member 1	HGNC:497	8q21.11
PDE4C	Approved symbol	PDE4C	phosphodiesterase 4C	HGNC:8782	19p13.11
GUCY1A2	Approved symbol	GUCY1A2	guanylate cyclase 1 soluble subunit alpha 2	HGNC:4684	11q22.3
PREX1	Approved symbol	PREX1	phosphatidylinositol-3,4,5-trisphosphate dependent Rac exchange factor 1	HGNC:32594	20q13.13
ITGAM	Approved symbol	ITGAM	integrin subunit alpha M	HGNC:6149	16p11.2
CLDN7	Approved symbol	CLDN7	claudin 7	HGNC:2049	17p13.1
RPSAP52	Approved symbol	RPSAP52	ribosomal protein SA pseudogene 52	HGNC:35752	12q14.3
FAM26F	Previous symbol	CALHM6	calcium homeostasis modulator family member 6	HGNC:33391	6q22.1
ISG20	Approved symbol	ISG20	interferon stimulated exonuclease gene 20	HGNC:6130	15q26.1
LOC100505635	Unmatched
TMEM132A	Approved symbol	TMEM132A	transmembrane protein 132A	HGNC:31092	11q12.2
IKZF1	Approved symbol	IKZF1	IKAROS family zinc finger 1	HGNC:13176	7p12.2
CLIC6	Approved symbol	CLIC6	chloride intracellular channel 6	HGNC:2065	21q22.12
LINC01125	Previous symbol	C2orf92	chromosome 2 open reading frame 92	HGNC:49272	2q11.2
CD163L1	Approved symbol	CD163L1	CD163 molecule like 1	HGNC:30375	12p13.31
FLVCR2	Approved symbol	FLVCR2	feline leukemia virus subgroup C cellular receptor family member 2	HGNC:20105	14q24.3
CLU	Approved symbol	CLU	clusterin	HGNC:2095	8p21.1
KCTD4	Approved symbol	KCTD4	potassium channel tetramerization domain containing 4	HGNC:23227	13q14.12-q14.13
PARM1	Approved symbol	PARM1	prostate androgen-regulated mucin-like protein 1	HGNC:24536	4q13.3
SAA1	Approved symbol	SAA1	serum amyloid A1	HGNC:10513	11p15.1
S1PR3	Approved symbol	S1PR3	sphingosine-1-phosphate receptor 3	HGNC:3167	9q22.1
SERPINB9P1	Approved symbol	SERPINB9P1	serpin family B member 9 pseudogene 1	HGNC:28590	6p25.2
RSPO3	Approved symbol	RSPO3	R-spondin 3	HGNC:20866	6q22.33
TRPM2	Approved symbol	TRPM2	transient receptor potential cation channel subfamily M member 2	HGNC:12339	21q22.3
ICAM5	Approved symbol	ICAM5	intercellular adhesion molecule 5	HGNC:5348	19p13.2
RGS16	Approved symbol	RGS16	regulator of G protein signaling 16	HGNC:9997	1q25.3
PIM2	Approved symbol	PIM2	Pim-2 proto-oncogene, serine/threonine kinase	HGNC:8987	Xp11.23
ACKR3	Approved symbol	ACKR3	atypical chemokine receptor 3	HGNC:23692	2q37.3
COL7A1	Approved symbol	COL7A1	collagen type VII alpha 1 chain	HGNC:2214	3p21.31
ADGRD1	Approved symbol	ADGRD1	adhesion G protein-coupled receptor D1	HGNC:19893	12q24.33
CD40	Approved symbol	CD40	CD40 molecule	HGNC:11919	20q13.12
CD83	Approved symbol	CD83	CD83 molecule	HGNC:1703	6p23
ART3	Approved symbol	ART3	ADP-ribosyltransferase 3	HGNC:725	4q21.1
USP30-AS1	Approved symbol	USP30-AS1	USP30 antisense RNA 1	HGNC:40909	12q24.11
CD247	Approved symbol	CD247	CD247 molecule	HGNC:1677	1q24.2
CCL26	Approved symbol	CCL26	C-C motif chemokine ligand 26	HGNC:10625	7q11.23
CD163	Approved symbol	CD163	CD163 molecule	HGNC:1631	12p13.31
DRAXIN	Approved symbol	DRAXIN	dorsal inhibitory axon guidance protein	HGNC:25054	1p36.22
DRAXIN	Synonyms	DRAXIN	dorsal inhibitory axon guidance protein	HGNC:25054	1p36.22
NDP	Approved symbol	NDP	NDP, norrin cystine knot growth factor	HGNC:7678	Xp11.3
STEAP1	Approved symbol	STEAP1	STEAP family member 1	HGNC:11378	7q21.13
KCNC3	Approved symbol	KCNC3	potassium voltage-gated channel subfamily C member 3	HGNC:6235	19q13.33
BST2	Approved symbol	BST2	bone marrow stromal cell antigen 2	HGNC:1119	19p13.11
SLC39A8	Approved symbol	SLC39A8	solute carrier family 39 member 8	HGNC:20862	4q24
TNIP3	Approved symbol	TNIP3	TNFAIP3 interacting protein 3	HGNC:19315	4q27
STYK1	Approved symbol	STYK1	serine/threonine/tyrosine kinase 1	HGNC:18889	12p13.2
GRIP2	Approved symbol	GRIP2	glutamate receptor interacting protein 2	HGNC:23841	3p25.1
GNLY	Approved symbol	GNLY	granulysin	HGNC:4414	2p11.2
HSD11B1	Approved symbol	HSD11B1	hydroxysteroid 11-beta dehydrogenase 1	HGNC:5208	1q32.2
PPP1R16B	Approved symbol	PPP1R16B	protein phosphatase 1 regulatory subunit 16B	HGNC:15850	20q11.23
RTP4	Approved symbol	RTP4	receptor transporter protein 4	HGNC:23992	3q27.3
SLC8A2	Approved symbol	SLC8A2	solute carrier family 8 member A2	HGNC:11069	19q13.32
GRIN2A	Approved symbol	GRIN2A	glutamate ionotropic receptor NMDA type subunit 2A	HGNC:4585	16p13.2
ITGAL	Approved symbol	ITGAL	integrin subunit alpha L	HGNC:6148	16p11.2
IL10RA	Approved symbol	IL10RA	interleukin 10 receptor subunit alpha	HGNC:5964	11q23.3
RAB27B	Approved symbol	RAB27B	RAB27B, member RAS oncogene family	HGNC:9767	18q21.2
CPM	Approved symbol	CPM	carboxypeptidase M	HGNC:2311	12q15
XIST	Approved symbol	XIST	X inactive specific transcript (non-protein coding)	HGNC:12810	Xq13.2
ZC3H12A	Approved symbol	ZC3H12A	zinc finger CCCH-type containing 12A	HGNC:26259	1p34.3
DPP4	Approved symbol	DPP4	dipeptidyl peptidase 4	HGNC:3009	2q24.2
ADAM28	Approved symbol	ADAM28	ADAM metallopeptidase domain 28	HGNC:206	8p21.2
S100P	Approved symbol	S100P	S100 calcium binding protein P	HGNC:10504	4p16.1
TLR2	Approved symbol	TLR2	toll like receptor 2	HGNC:11848	4q31.3
GCH1	Approved symbol	GCH1	GTP cyclohydrolase 1	HGNC:4193	14q22.2
TMEM74B	Approved symbol	TMEM74B	transmembrane protein 74B	HGNC:15893	20p13
NOG	Approved symbol	NOG	noggin	HGNC:7866	17q22
GPR160	Approved symbol	GPR160	G protein-coupled receptor 160	HGNC:23693	3q26.2
CSGALNACT1	Approved symbol	CSGALNACT1	chondroitin sulfate N-acetylgalactosaminyltransferase 1	HGNC:24290	8p21.3
PIK3R5	Approved symbol	PIK3R5	phosphoinositide-3-kinase regulatory subunit 5	HGNC:30035	17p13.1
TRIM36	Approved symbol	TRIM36	tripartite motif containing 36	HGNC:16280	5q22.3
PLEK	Approved symbol	PLEK	pleckstrin	HGNC:9070	2p14
MUC13	Approved symbol	MUC13	mucin 13, cell surface associated	HGNC:7511	3q21.2
HERC6	Approved symbol	HERC6	HECT and RLD domain containing E3 ubiquitin protein ligase family member 6	HGNC:26072	4q22.1
SLC16A6	Approved symbol	SLC16A6	solute carrier family 16 member 6	HGNC:10927	17q24.2
LCP1	Approved symbol	LCP1	lymphocyte cytosolic protein 1	HGNC:6528	13q14.13
LCP1	Synonyms	TOX4	TOX high mobility group box family member 4	HGNC:20161	14q11.2
PTH1R	Approved symbol	PTH1R	parathyroid hormone 1 receptor	HGNC:9608	3p21.31
IL2RB	Approved symbol	IL2RB	interleukin 2 receptor subunit beta	HGNC:6009	22q12.3
IFI6	Approved symbol	IFI6	interferon alpha inducible protein 6	HGNC:4054	1p35.3
TNFSF13B	Approved symbol	TNFSF13B	TNF superfamily member 13b	HGNC:11929	13q33.3
TNFAIP6	Approved symbol	TNFAIP6	TNF alpha induced protein 6	HGNC:11898	2q23.3
TFPI2	Approved symbol	TFPI2	tissue factor pathway inhibitor 2	HGNC:11761	7q21.3
GBP1	Approved symbol	GBP1	guanylate binding protein 1	HGNC:4182	1p22.2
IL18R1	Approved symbol	IL18R1	interleukin 18 receptor 1	HGNC:5988	2q12.1
TACSTD2	Approved symbol	TACSTD2	tumor associated calcium signal transducer 2	HGNC:11530	1p32.1
ADM	Approved symbol	ADM	adrenomedullin	HGNC:259	11p15.4
LBP	Approved symbol	LBP	lipopolysaccharide binding protein	HGNC:6517	20q11.23
DOCK8	Approved symbol	DOCK8	dedicator of cytokinesis 8	HGNC:19191	9p24.3
PTPRN	Approved symbol	PTPRN	protein tyrosine phosphatase, receptor type N	HGNC:9676	2q35
ADORA2A	Approved symbol	ADORA2A	adenosine A2a receptor	HGNC:263	22q11.23
CX3CL1	Approved symbol	CX3CL1	C-X3-C motif chemokine ligand 1	HGNC:10647	16q21
IFIT3	Approved symbol	IFIT3	interferon induced protein with tetratricopeptide repeats 3	HGNC:5411	10q23.31
CEACAM1	Approved symbol	CEACAM1	carcinoembryonic antigen related cell adhesion molecule 1	HGNC:1814	19q13.2
BIRC3	Approved symbol	BIRC3	baculoviral IAP repeat containing 3	HGNC:591	11q22.2
SLC43A3	Approved symbol	SLC43A3	solute carrier family 43 member 3	HGNC:17466	11q12.1
PLPPR4	Approved symbol	PLPPR4	phospholipid phosphatase related 4	HGNC:23496	1p21.3-p21.2
COL10A1	Approved symbol	COL10A1	collagen type X alpha 1 chain	HGNC:2185	6q22.1
EBI3	Approved symbol	EBI3	Epstein-Barr virus induced 3	HGNC:3129	19p13.3
TNFSF10	Approved symbol	TNFSF10	TNF superfamily member 10	HGNC:11925	3q26
NAMPT	Approved symbol	NAMPT	nicotinamide phosphoribosyltransferase	HGNC:30092	7q22.3
ADAMTS4	Approved symbol	ADAMTS4	ADAM metallopeptidase with thrombospondin type 1 motif 4	HGNC:220	1q23.3
MAFB	Approved symbol	MAFB	MAF bZIP transcription factor B	HGNC:6408	20q12
TMEM158	Approved symbol	TMEM158	transmembrane protein 158 (gene/pseudogene)	HGNC:30293	3p21.31
TMEM132B	Approved symbol	TMEM132B	transmembrane protein 132B	HGNC:29397	12q24.31
MYB	Approved symbol	MYB	MYB proto-oncogene, transcription factor	HGNC:7545	6q23.3
IL15RA	Approved symbol	IL15RA	interleukin 15 receptor subunit alpha	HGNC:5978	10p15.1
PTAFR	Approved symbol	PTAFR	platelet activating factor receptor	HGNC:9582	1p35.3
DNER	Approved symbol	DNER	delta/notch like EGF repeat containing	HGNC:24456	2q36.3
HEPHL1	Approved symbol	HEPHL1	hephaestin like 1	HGNC:30477	11q21
CD274	Approved symbol	CD274	CD274 molecule	HGNC:17635	9p24.1
HS6ST2	Approved symbol	HS6ST2	heparan sulfate 6-O-sulfotransferase 2	HGNC:19133	Xq26.2
WWC1	Approved symbol	WWC1	WW and C2 domain containing 1	HGNC:29435	5q34
CHI3L2	Approved symbol	CHI3L2	chitinase 3 like 2	HGNC:1933	1p13.2
WDR86	Approved symbol	WDR86	WD repeat domain 86	HGNC:28020	7q36.1
STEAP2	Approved symbol	STEAP2	STEAP2 metalloreductase	HGNC:17885	7q21.13
IL32	Approved symbol	IL32	interleukin 32	HGNC:16830	16p13.3
PLA1A	Approved symbol	PLA1A	phospholipase A1 member A	HGNC:17661	3q13.33
MT1M	Approved symbol	MT1M	metallothionein 1M	HGNC:14296	16q13
SERPINB2	Approved symbol	SERPINB2	serpin family B member 2	HGNC:8584	18q21.33-q22.1
LYZ	Approved symbol	LYZ	lysozyme	HGNC:6740	12q15
MT1G	Approved symbol	MT1G	metallothionein 1G	HGNC:7399	16q13
CD53	Approved symbol	CD53	CD53 molecule	HGNC:1686	1p13.3
CD96	Approved symbol	CD96	CD96 molecule	HGNC:16892	3q13.13-q13.2
SAA2	Approved symbol	SAA2	serum amyloid A2	HGNC:10514	11p15.1
CXCR4	Approved symbol	CXCR4	C-X-C motif chemokine receptor 4	HGNC:2561	2q22.1
C3	Approved symbol	C3	complement C3	HGNC:1318	19p13.3
FCGR3A	Approved symbol	FCGR3A	Fc fragment of IgG receptor IIIa	HGNC:3619	1q23.3
BATF2	Approved symbol	BATF2	basic leucine zipper ATF-like transcription factor 2	HGNC:25163	11q13.1
CLEC2B	Approved symbol	CLEC2B	C-type lectin domain family 2 member B	HGNC:2053	12p13.31
LRRC10B	Approved symbol	LRRC10B	leucine rich repeat containing 10B	HGNC:37215	11q12.2
DCLK3	Approved symbol	DCLK3	doublecortin like kinase 3	HGNC:19005	3p22.2
ELOVL7	Approved symbol	ELOVL7	ELOVL fatty acid elongase 7	HGNC:26292	5q12.1
ISM2	Approved symbol	ISM2	isthmin 2	HGNC:23176	14q24.3
UCN2	Approved symbol	UCN2	urocortin 2	HGNC:18414	3p21.31
UCN2	Synonyms	UTS2	urotensin 2	HGNC:12636	1p36.23
BCL2A1	Approved symbol	BCL2A1	BCL2 related protein A1	HGNC:991	15q25.1
MYEOV	Approved symbol	MYEOV	myeloma overexpressed	HGNC:7563	11q13.3
MT1F	Approved symbol	MT1F	metallothionein 1F	HGNC:7398	16q13
C1QTNF1	Approved symbol	C1QTNF1	C1q and TNF related 1	HGNC:14324	17q25.3
MGAT3	Approved symbol	MGAT3	mannosyl (beta-1,4-)-glycoprotein beta-1,4-N-acetylglucosaminyltransferase	HGNC:7046	22q13.1
MGAT3	Synonyms	MOGAT3	monoacylglycerol O-acyltransferase 3	HGNC:23249	7q22.1
SECTM1	Approved symbol	SECTM1	secreted and transmembrane 1	HGNC:10707	17q25
SOX5	Approved symbol	SOX5	SRY-box 5	HGNC:11201	12p12.1
HMGN2P46	Approved symbol	HMGN2P46	high mobility group nucleosomal binding domain 2 pseudogene 46	HGNC:26817	15q21.1
ZSWIM5	Approved symbol	ZSWIM5	zinc finger SWIM-type containing 5	HGNC:29299	1p34.1
GBP1P1	Approved symbol	GBP1P1	guanylate binding protein 1 pseudogene 1	HGNC:39561	1p22.2
BEX1	Approved symbol	BEX1	brain expressed X-linked 1	HGNC:1036	Xq22.1
FCMR	Approved symbol	FCMR	Fc fragment of IgM receptor	HGNC:14315	1q32.1
CNGA3	Approved symbol	CNGA3	cyclic nucleotide gated channel alpha 3	HGNC:2150	2q11.2
CIITA	Approved symbol	CIITA	class II major histocompatibility complex transactivator	HGNC:7067	16p13.13
FYB	Previous symbol	FYB1	FYN binding protein 1	HGNC:4036	5p13.1
SOD2	Approved symbol	SOD2	superoxide dismutase 2	HGNC:11180	6q25.3
N4BP3	Approved symbol	N4BP3	NEDD4 binding protein 3	HGNC:29852	5q35.3
AMPD3	Approved symbol	AMPD3	adenosine monophosphate deaminase 3	HGNC:470	11p15.4
ITK	Approved symbol	ITK	IL2 inducible T cell kinase	HGNC:6171	5q33.3
SERPINA9	Approved symbol	SERPINA9	serpin family A member 9	HGNC:15995	14q32.13
EEF1A2	Approved symbol	EEF1A2	eukaryotic translation elongation factor 1 alpha 2	HGNC:3192	20q13.33
IL12RB1	Approved symbol	IL12RB1	interleukin 12 receptor subunit beta 1	HGNC:5971	19p13.11
LOC100506242	Unmatched
PTGS2	Approved symbol	PTGS2	prostaglandin-endoperoxide synthase 2	HGNC:9605	1q31.1
MX1	Approved symbol	MX1	MX dynamin like GTPase 1	HGNC:7532	21q22.3
SDK1	Approved symbol	SDK1	sidekick cell adhesion molecule 1	HGNC:19307	7p22.2
CYBB	Approved symbol	CYBB	cytochrome b-245 beta chain	HGNC:2578	Xp21.1-p11.4
SP6	Approved symbol	SP6	Sp6 transcription factor	HGNC:14530	17q21.32
IL11	Approved symbol	IL11	interleukin 11	HGNC:5966	19q13.42
TNFRSF1B	Approved symbol	TNFRSF1B	TNF receptor superfamily member 1B	HGNC:11917	1p36.22
PLCH1	Approved symbol	PLCH1	phospholipase C eta 1	HGNC:29185	3q25.31
APOL4	Approved symbol	APOL4	apolipoprotein L4	HGNC:14867	22q12.3
TNFSF14	Approved symbol	TNFSF14	TNF superfamily member 14	HGNC:11930	19p13.3
IL4I1	Approved symbol	IL4I1	interleukin 4 induced 1	HGNC:19094	19q13.33
LINC00473	Approved symbol	LINC00473	long intergenic non-protein coding RNA 473	HGNC:21160	6q27
WTAPP1	Approved symbol	WTAPP1	Wilms tumor 1 associated protein pseudogene 1	HGNC:44115	11q22.2
RRAD	Approved symbol	RRAD	RRAD, Ras related glycolysis inhibitor and calcium channel regulator	HGNC:10446	16q22.1
IFI44L	Approved symbol	IFI44L	interferon induced protein 44 like	HGNC:17817	1p31.1
CD74	Approved symbol	CD74	CD74 molecule	HGNC:1697	5q33.1
SMTNL1	Approved symbol	SMTNL1	smoothelin like 1	HGNC:32394	11q12.1
OAS1	Approved symbol	OAS1	2'-5'-oligoadenylate synthetase 1	HGNC:8086	12q24.2
CDCP1	Approved symbol	CDCP1	CUB domain containing protein 1	HGNC:24357	3p21.31
OASL	Approved symbol	OASL	2'-5'-oligoadenylate synthetase like	HGNC:8090	12q24.31
OLAH	Approved symbol	OLAH	oleoyl-ACP hydrolase	HGNC:25625	10p13
CXCL10	Approved symbol	CXCL10	C-X-C motif chemokine ligand 10	HGNC:10637	4q21.1
L1CAM	Approved symbol	L1CAM	L1 cell adhesion molecule	HGNC:6470	Xq28
RCSD1	Approved symbol	RCSD1	RCSD domain containing 1	HGNC:28310	1q24.2
MEGF10	Approved symbol	MEGF10	multiple EGF like domains 10	HGNC:29634	5q23.2
LINC00908	Approved symbol	LINC00908	long intergenic non-protein coding RNA 908	HGNC:27599	18q23
SLC26A4	Approved symbol	SLC26A4	solute carrier family 26 member 4	HGNC:8818	7q22.3
LINC00944	Approved symbol	LINC00944	long intergenic non-protein coding RNA 944	HGNC:48640	12q24.32
MME	Approved symbol	MME	membrane metalloendopeptidase	HGNC:7154	3q25.2
EREG	Approved symbol	EREG	epiregulin	HGNC:3443	4q13.3
SERPINB7	Approved symbol	SERPINB7	serpin family B member 7	HGNC:13902	18q21.33
POU2F2	Approved symbol	POU2F2	POU class 2 homeobox 2	HGNC:9213	19q13.2
SLC7A2	Approved symbol	SLC7A2	solute carrier family 7 member 2	HGNC:11060	8p22
GBP4	Approved symbol	GBP4	guanylate binding protein 4	HGNC:20480	1p22.2
DAZL	Approved symbol	DAZL	deleted in azoospermia like	HGNC:2685	3p24.3
CP	Approved symbol	CP	ceruloplasmin	HGNC:2295	3q24-q25.1
SERPINB3	Approved symbol	SERPINB3	serpin family B member 3	HGNC:10569	18q21.33
SLAMF8	Approved symbol	SLAMF8	SLAM family member 8	HGNC:21391	1q23.2
ICAM1	Approved symbol	ICAM1	intercellular adhesion molecule 1	HGNC:5344	19p13.2
ERC2	Approved symbol	ERC2	ELKS/RAB6-interacting/CAST family member 2	HGNC:31922	3p14.3
CCR1	Approved symbol	CCR1	C-C motif chemokine receptor 1	HGNC:1602	3p21.31
SLC8A3	Approved symbol	SLC8A3	solute carrier family 8 member A3	HGNC:11070	14q24.2
MMP13	Approved symbol	MMP13	matrix metallopeptidase 13	HGNC:7159	11q22.2
DUOX2	Approved symbol	DUOX2	dual oxidase 2	HGNC:13273	15q21.1
PILRA	Approved symbol	PILRA	paired immunoglobin like type 2 receptor alpha	HGNC:20396	7q22.1
SNAP25	Approved symbol	SNAP25	synaptosome associated protein 25	HGNC:11132	20p12.2
HLA-DRB1	Approved symbol	HLA-DRB1	major histocompatibility complex, class II, DR beta 1	HGNC:4948	6p21.32
NPPB	Approved symbol	NPPB	natriuretic peptide B	HGNC:7940	1p36.22
MMP12	Approved symbol	MMP12	matrix metallopeptidase 12	HGNC:7158	11q22.2
SAMSN1	Approved symbol	SAMSN1	SAM domain, SH3 domain and nuclear localization signals 1	HGNC:10528	21q11.2
NTN1	Approved symbol	NTN1	netrin 1	HGNC:8029	17p13.1
MT3	Approved symbol	MT3	metallothionein 3	HGNC:7408	16q13
BATF3	Approved symbol	BATF3	basic leucine zipper ATF-like transcription factor 3	HGNC:28915	1q32.3
HLA-DRB5	Approved symbol	HLA-DRB5	major histocompatibility complex, class II, DR beta 5	HGNC:4953	6p21.32
IRF8	Approved symbol	IRF8	interferon regulatory factor 8	HGNC:5358	16q24.1
LOC100505622	Unmatched
IL1RL1	Approved symbol	IL1RL1	interleukin 1 receptor like 1	HGNC:5998	2q12.1
P2RX7	Approved symbol	P2RX7	purinergic receptor P2X 7	HGNC:8537	12q24.31
MMP10	Approved symbol	MMP10	matrix metallopeptidase 10	HGNC:7156	11q22.2
KCNN3	Approved symbol	KCNN3	potassium calcium-activated channel subfamily N member 3	HGNC:6292	1q21.3
KYNU	Approved symbol	KYNU	kynureninase	HGNC:6469	2q22.2
KISS1R	Approved symbol	KISS1R	KISS1 receptor	HGNC:4510	19p13.3
RSAD2	Approved symbol	RSAD2	radical S-adenosyl methionine domain containing 2	HGNC:30908	2p25.2
MMP9	Approved symbol	MMP9	matrix metallopeptidase 9	HGNC:7176	20q13.12
FAM65C	Previous symbol	RIPOR3	RIPOR family member 3	HGNC:16168	20q13.13
CXCL11	Approved symbol	CXCL11	C-X-C motif chemokine ligand 11	HGNC:10638	4q21.1
CTSS	Approved symbol	CTSS	cathepsin S	HGNC:2545	1q21.3
MMP1	Approved symbol	MMP1	matrix metallopeptidase 1	HGNC:7155	11q22.2
CMPK2	Approved symbol	CMPK2	cytidine/uridine monophosphate kinase 2	HGNC:27015	2p25.2
HLA-DQA1	Approved symbol	HLA-DQA1	major histocompatibility complex, class II, DQ alpha 1	HGNC:4942	6p21.32
MEFV	Approved symbol	MEFV	MEFV, pyrin innate immunity regulator	HGNC:6998	16p13.3
IL2RA	Approved symbol	IL2RA	interleukin 2 receptor subunit alpha	HGNC:6008	10p15.1
NRK	Approved symbol	NRK	Nik related kinase	HGNC:25391	Xq22.3
SPTA1	Approved symbol	SPTA1	spectrin alpha, erythrocytic 1	HGNC:11272	1q23.1
CCL3	Approved symbol	CCL3	C-C motif chemokine ligand 3	HGNC:10627	17q12
ICAM4	Approved symbol	ICAM4	intercellular adhesion molecule 4 (Landsteiner-Wiener blood group)	HGNC:5347	19p13.2
LINC00943	Approved symbol	LINC00943	long intergenic non-protein coding RNA 943	HGNC:48639	12q24.32
XIRP1	Approved symbol	XIRP1	xin actin binding repeat containing 1	HGNC:14301	3p22.2
ADCY8	Approved symbol	ADCY8	adenylate cyclase 8	HGNC:239	8q24.22
CXCL2	Approved symbol	CXCL2	C-X-C motif chemokine ligand 2	HGNC:4603	4q13.3
CCL8	Approved symbol	CCL8	C-C motif chemokine ligand 8	HGNC:10635	17q12
AIM2	Approved symbol	AIM2	absent in melanoma 2	HGNC:357	1q23.1-q23.2
CPXM1	Approved symbol	CPXM1	carboxypeptidase X, M14 family member 1	HGNC:15771	20p13
HCK	Approved symbol	HCK	HCK proto-oncogene, Src family tyrosine kinase	HGNC:4840	20q11.21
PDZK1IP1	Approved symbol	PDZK1IP1	PDZK1 interacting protein 1	HGNC:16887	1p33
DIRC1	Approved symbol	DIRC1	disrupted in renal carcinoma 1	HGNC:15760	2q32.2
CCL5	Approved symbol	CCL5	C-C motif chemokine ligand 5	HGNC:10632	17q12
CCL7	Approved symbol	CCL7	C-C motif chemokine ligand 7	HGNC:10634	17q12
HLA-DQB1	Approved symbol	HLA-DQB1	major histocompatibility complex, class II, DQ beta 1	HGNC:4944	6p21.32
IL33	Approved symbol	IL33	interleukin 33	HGNC:16028	9p24.1
GPR84	Approved symbol	GPR84	G protein-coupled receptor 84	HGNC:4535	12q13.13
PI3	Approved symbol	PI3	peptidase inhibitor 3	HGNC:8947	20q13.12
NOD2	Approved symbol	NOD2	nucleotide binding oligomerization domain containing 2	HGNC:5331	16q12.1
SLC26A4-AS1	Approved symbol	SLC26A4-AS1	SLC26A4 antisense RNA 1	HGNC:22385	7q22.3
SLAMF7	Approved symbol	SLAMF7	SLAM family member 7	HGNC:21394	1q23.3
IL1A	Approved symbol	IL1A	interleukin 1 alpha	HGNC:5991	2q14.1
CXCL9	Approved symbol	CXCL9	C-X-C motif chemokine ligand 9	HGNC:7098	4q21.1
C15orf48	Approved symbol	C15orf48	chromosome 15 open reading frame 48	HGNC:29898	15q21.1
NOS2	Approved symbol	NOS2	nitric oxide synthase 2	HGNC:7873	17q11.2
NOS2	Synonyms	NANOS2	nanos C2HC-type zinc finger 2	HGNC:23292	19q13.32
EHF	Approved symbol	EHF	ETS homologous factor	HGNC:3246	11p13
GBP5	Approved symbol	GBP5	guanylate binding protein 5	HGNC:19895	1p22.2
PF4V1	Approved symbol	PF4V1	platelet factor 4 variant 1	HGNC:8862	4q13.3
IL1B	Approved symbol	IL1B	interleukin 1 beta	HGNC:5992	2q14.1
CXCL8	Approved symbol	CXCL8	C-X-C motif chemokine ligand 8	HGNC:6025	4q13.3
CSF2	Approved symbol	CSF2	colony stimulating factor 2	HGNC:2434	5q31.1
IDO1	Approved symbol	IDO1	indoleamine 2,3-dioxygenase 1	HGNC:6059	8p11.21
CCL20	Approved symbol	CCL20	C-C motif chemokine ligand 20	HGNC:10619	2q36.3
IL24	Approved symbol	IL24	interleukin 24	HGNC:11346	1q32.1
SERPINB4	Approved symbol	SERPINB4	serpin family B member 4	HGNC:10570	18q21.33
MIR3945HG	Approved symbol	MIR3945HG	MIR3945 host gene	HGNC:52002	4q35.1
CD38	Approved symbol	CD38	CD38 molecule	HGNC:1667	4p15.32
CXCL1	Approved symbol	CXCL1	C-X-C motif chemokine ligand 1	HGNC:4602	4q13.3
ASCL2	Approved symbol	ASCL2	achaete-scute family bHLH transcription factor 2	HGNC:739	11p15.5
ADAMDEC1	Approved symbol	ADAMDEC1	ADAM like decysin 1	HGNC:16299	8p21.2
CXCL3	Approved symbol	CXCL3	C-X-C motif chemokine ligand 3	HGNC:4604	4q13.3
MMP3	Approved symbol	MMP3	matrix metallopeptidase 3	HGNC:7173	11q22.2
CXCL6	Approved symbol	CXCL6	C-X-C motif chemokine ligand 6	HGNC:10643	4q13.3
MMP8	Approved symbol	MMP8	matrix metallopeptidase 8	HGNC:7175	11q22.2
CXCL5	Approved symbol	CXCL5	C-X-C motif chemokine ligand 5	HGNC:10642	4q13.3
CSF3	Approved symbol	CSF3	colony stimulating factor 3	HGNC:2438	17q21.1

## Sheet: DOWNREGULATED
Input	Match type	Approved symbol	Approved name	HGNC ID	Location		Job Name:	http://genecodis.cnb.csic.es/analysis/job-2463099971870
COL21A1	Approved symbol	COL21A1	collagen type XXI alpha 1 chain	HGNC:17025	6p12.1
TM4SF20	Approved symbol	TM4SF20	transmembrane 4 L six family member 20	HGNC:26230	2q36.3
KRT16	Approved symbol	KRT16	keratin 16	HGNC:6423	17q21.2
MGP	Approved symbol	MGP	matrix Gla protein	HGNC:7060	12p12.3
FLG	Approved symbol	FLG	filaggrin	HGNC:3748	1q21.3
FLG	Synonyms	FGFR1	fibroblast growth factor receptor 1	HGNC:3688	8p11.23
RBP1	Approved symbol	RBP1	retinol binding protein 1	HGNC:9919	3q23
RBP1	Synonyms	ARID4A	AT-rich interaction domain 4A	HGNC:9885	14q23.1
KRT17	Approved symbol	KRT17	keratin 17	HGNC:6427	17q21.2
ASB5	Approved symbol	ASB5	ankyrin repeat and SOCS box containing 5	HGNC:17180	4q34.2
PADI2	Approved symbol	PADI2	peptidyl arginine deiminase 2	HGNC:18341	1p36.13
SCRG1	Approved symbol	SCRG1	stimulator of chondrogenesis 1	HGNC:17036	4q34.1
PLXDC2	Approved symbol	PLXDC2	plexin domain containing 2	HGNC:21013	10p12.31
RASSF9	Approved symbol	RASSF9	Ras association domain family member 9	HGNC:15739	12q21.31
CPA4	Approved symbol	CPA4	carboxypeptidase A4	HGNC:15740	7q32.2
MEST	Approved symbol	MEST	mesoderm specific transcript	HGNC:7028	7q32.2
COL15A1	Approved symbol	COL15A1	collagen type XV alpha 1 chain	HGNC:2192	9q22.33
CMKLR1	Approved symbol	CMKLR1	chemerin chemokine-like receptor 1	HGNC:2121	12q23.3
GREM2	Approved symbol	GREM2	gremlin 2, DAN family BMP antagonist	HGNC:17655	1q43
MRVI1	Approved symbol	MRVI1	murine retrovirus integration site 1 homolog	HGNC:7237	11p15.4
ERG	Approved symbol	ERG	ERG, ETS transcription factor	HGNC:3446	21q22.2
ACTA2	Approved symbol	ACTA2	actin, alpha 2, smooth muscle, aorta	HGNC:130	10q23.31
FAIM2	Approved symbol	FAIM2	Fas apoptotic inhibitory molecule 2	HGNC:17067	12q13.12
H19	Approved symbol	H19	H19, imprinted maternally expressed transcript (non-protein coding)	HGNC:4713	11p15.5
SFRP4	Approved symbol	SFRP4	secreted frizzled related protein 4	HGNC:10778	7p14.1
HMCN1	Approved symbol	HMCN1	hemicentin 1	HGNC:19194	1q25.3-q31.1
EXTL1	Approved symbol	EXTL1	exostosin like glycosyltransferase 1	HGNC:3515	1p36.11
FGF14	Approved symbol	FGF14	fibroblast growth factor 14	HGNC:3671	13q33.1
SCN2A	Approved symbol	SCN2A	sodium voltage-gated channel alpha subunit 2	HGNC:10588	2q24.3
TPD52L1	Approved symbol	TPD52L1	tumor protein D52 like 1	HGNC:12006	6q22-q23
COL1A1	Approved symbol	COL1A1	collagen type I alpha 1 chain	HGNC:2197	17q21.33
SYT12	Approved symbol	SYT12	synaptotagmin 12	HGNC:18381	11q13.2
EFNB3	Approved symbol	EFNB3	ephrin B3	HGNC:3228	17p13.1
SYNDIG1	Approved symbol	SYNDIG1	synapse differentiation inducing 1	HGNC:15885	20p11.21
SYNDIG1	Synonyms	SYNDIG1	synapse differentiation inducing 1	HGNC:15885	20p11.21
CDKN2B	Approved symbol	CDKN2B	cyclin dependent kinase inhibitor 2B	HGNC:1788	9p21.3
NREP	Approved symbol	NREP	neuronal regeneration related protein	HGNC:16834	5q22.1
SGCD	Approved symbol	SGCD	sarcoglycan delta	HGNC:10807	5q33.2-q33.3
HRCT1	Approved symbol	HRCT1	histidine rich carboxyl terminus 1	HGNC:33872	9p13.3
CRABP2	Approved symbol	CRABP2	cellular retinoic acid binding protein 2	HGNC:2339	1q23.1
PTPRQ	Approved symbol	PTPRQ	protein tyrosine phosphatase, receptor type Q	HGNC:9679	12q21.31
PTPRQ	Previous symbol	PTPRR	protein tyrosine phosphatase, receptor type R	HGNC:9680	12q15
AKAP6	Approved symbol	AKAP6	A-kinase anchoring protein 6	HGNC:376	14q12
NPR3	Approved symbol	NPR3	natriuretic peptide receptor 3	HGNC:7945	5p13.3
NPR3	Synonyms	NPRL3	NPR3 like, GATOR1 complex subunit	HGNC:14124	16p13.3
PRSS23	Approved symbol	PRSS23	serine protease 23	HGNC:14370	11q14.2
LINC01018	Approved symbol	LINC01018	long intergenic non-protein coding RNA 1018	HGNC:27394	5p15.31
LDHD	Approved symbol	LDHD	lactate dehydrogenase D	HGNC:19708	16q23.1
MRAP2	Approved symbol	MRAP2	melanocortin 2 receptor accessory protein 2	HGNC:21232	6q14.2
ITGBL1	Approved symbol	ITGBL1	integrin subunit beta like 1	HGNC:6164	13q33.1
SLC12A8	Approved symbol	SLC12A8	solute carrier family 12 member 8	HGNC:15595	3q21.2
SERTAD4	Approved symbol	SERTAD4	SERTA domain containing 4	HGNC:25236	1q32.2
HSPB6	Approved symbol	HSPB6	heat shock protein family B (small) member 6	HGNC:26511	19q13.12
PIEZO2	Approved symbol	PIEZO2	piezo type mechanosensitive ion channel component 2	HGNC:26270	18p11.22-p11.21
GALNT5	Approved symbol	GALNT5	polypeptide N-acetylgalactosaminyltransferase 5	HGNC:4127	2q24.1
LRRC17	Approved symbol	LRRC17	leucine rich repeat containing 17	HGNC:16895	7q22.1
KRT18	Approved symbol	KRT18	keratin 18	HGNC:6430	12q13.13
F2RL1	Approved symbol	F2RL1	F2R like trypsin receptor 1	HGNC:3538	5q13.3
LSAMP	Approved symbol	LSAMP	limbic system-associated membrane protein	HGNC:6705	3q13.31
LINC01279	Approved symbol	LINC01279	long intergenic non-protein coding RNA 1279	HGNC:50335	3q13.2
KRTAP1-1	Approved symbol	KRTAP1-1	keratin associated protein 1-1	HGNC:16772	17q21.2
COL14A1	Approved symbol	COL14A1	collagen type XIV alpha 1 chain	HGNC:2191	8q24.12
TET1	Approved symbol	TET1	tet methylcytosine dioxygenase 1	HGNC:29484	10q21.3
ECM2	Approved symbol	ECM2	extracellular matrix protein 2	HGNC:3154	9q22.31
NAP1L3	Approved symbol	NAP1L3	nucleosome assembly protein 1 like 3	HGNC:7639	Xq21.32		---------------------------------------------
GALNT16	Approved symbol	GALNT16	polypeptide N-acetylgalactosaminyltransferase 16	HGNC:23233	14q24.1		Genes with no annotations among downregulated
MAMDC2	Approved symbol	MAMDC2	MAM domain containing 2	HGNC:23673	9q21.12		---------------------------------------------
SPARC	Approved symbol	SPARC	secreted protein acidic and cysteine rich	HGNC:11219	5q33.1
AQP1	Approved symbol	AQP1	aquaporin 1 (Colton blood group)	HGNC:633	7p14.3		NREP
IGF1	Approved symbol	IGF1	insulin like growth factor 1	HGNC:5464	12q23.2		LINC01018
DEPTOR	Approved symbol	DEPTOR	DEP domain containing MTOR interacting protein	HGNC:22953	8q24.12		PIEZO2
CNTNAP3B	Approved symbol	CNTNAP3B	contactin associated protein like 3B	HGNC:32035	9p11.2		LINC01279
MFAP5	Approved symbol	MFAP5	microfibril associated protein 5	HGNC:29673	12p13.31		GALNT16
DNAJC12	Approved symbol	DNAJC12	DnaJ heat shock protein family (Hsp40) member C12	HGNC:28908	10q21.3		MGARP
GDF6	Approved symbol	GDF6	growth differentiation factor 6	HGNC:4221	8q22.1		MAP3K7CL
TSPAN2	Approved symbol	TSPAN2	tetraspanin 2	HGNC:20659	1p13.2		HPLH1
PDE11A	Approved symbol	PDE11A	phosphodiesterase 11A	HGNC:8773	2q31.2		C3orf80
CHST6	Approved symbol	CHST6	carbohydrate sulfotransferase 6	HGNC:6938	16q23.1		STARD4-AS1
MGARP	Approved symbol	MGARP	mitochondria localized glutamic acid rich protein	HGNC:29969	4q31.1		ASIC1
KDELR3	Approved symbol	KDELR3	KDEL endoplasmic reticulum protein retention receptor 3	HGNC:6306	22q13.1		HACD4
JAG1	Approved symbol	JAG1	jagged 1	HGNC:6188	20p12.2		LDLRAD4
COMTD1	Approved symbol	COMTD1	catechol-O-methyltransferase domain containing 1	HGNC:26309	10q22.2		MYORG
COL2A1	Approved symbol	COL2A1	collagen type II alpha 1 chain	HGNC:2200	12q13.11		SEC16B
ROR1	Approved symbol	ROR1	receptor tyrosine kinase like orphan receptor 1	HGNC:10256	1p31.3
ROR1	Synonyms	RORA	RAR related orphan receptor A	HGNC:10258	15q22.2
TP53I3	Approved symbol	TP53I3	tumor protein p53 inducible protein 3	HGNC:19373	2p23.3
MAP3K7CL	Approved symbol	MAP3K7CL	MAP3K7 C-terminal like	HGNC:16457	21q21.3
ITGA8	Approved symbol	ITGA8	integrin subunit alpha 8	HGNC:6144	10p13
HSD17B6	Approved symbol	HSD17B6	hydroxysteroid 17-beta dehydrogenase 6	HGNC:23316	12q13.3
COL12A1	Approved symbol	COL12A1	collagen type XII alpha 1 chain	HGNC:2188	6q13-q14.1
PPIC	Approved symbol	PPIC	peptidylprolyl isomerase C	HGNC:9256	5q23.2
PC	Approved symbol	PC	pyruvate carboxylase	HGNC:8636	11q13.2
PC	Synonyms	PODXL	podocalyxin like	HGNC:9171	7q32.3
SERPINE2	Approved symbol	SERPINE2	serpin family E member 2	HGNC:8951	2q36.1
PDE5A	Approved symbol	PDE5A	phosphodiesterase 5A	HGNC:8784	4q26
ID3	Approved symbol	ID3	inhibitor of DNA binding 3, HLH protein	HGNC:5362	1p36.12
KLHL13	Approved symbol	KLHL13	kelch like family member 13	HGNC:22931	Xq24
TINAGL1	Approved symbol	TINAGL1	tubulointerstitial nephritis antigen like 1	HGNC:19168	1p35.2
LMOD1	Approved symbol	LMOD1	leiomodin 1	HGNC:6647	1q32.1
FHL1	Approved symbol	FHL1	four and a half LIM domains 1	HGNC:3702	Xq26.3
FHL1	Synonyms	HPLH1	hemophagocytic lymphohistiocytosis 1	HGNC:23824	9q21.3-q22
FHL1	Synonyms	CFH	complement factor H	HGNC:4883	1q31.3
CACNB4	Approved symbol	CACNB4	calcium voltage-gated channel auxiliary subunit beta 4	HGNC:1404	2q23.3
PTX3	Approved symbol	PTX3	pentraxin 3	HGNC:9692	3q25.32
ADAMTS16	Approved symbol	ADAMTS16	ADAM metallopeptidase with thrombospondin type 1 motif 16	HGNC:17108	5p15.32
PODNL1	Approved symbol	PODNL1	podocan like 1	HGNC:26275	19p13.12
C3orf80	Approved symbol	C3orf80	chromosome 3 open reading frame 80	HGNC:40048	3q25.33
SAMD11	Approved symbol	SAMD11	sterile alpha motif domain containing 11	HGNC:28706	1p36.33
HSPB7	Approved symbol	HSPB7	heat shock protein family B (small) member 7	HGNC:5249	1p36.13
SPATA18	Approved symbol	SPATA18	spermatogenesis associated 18	HGNC:29579	4q12
FKBP7	Approved symbol	FKBP7	FK506 binding protein 7	HGNC:3723	2q31.2
CD248	Approved symbol	CD248	CD248 molecule	HGNC:18219	11q13.2
LSP1	Approved symbol	LSP1	lymphocyte-specific protein 1	HGNC:6707	11p15.5
CDH6	Approved symbol	CDH6	cadherin 6	HGNC:1765	5p13.3
NALCN	Approved symbol	NALCN	sodium leak channel, non-selective	HGNC:19082	13q32.3-q33.1
KAZALD1	Approved symbol	KAZALD1	Kazal type serine peptidase inhibitor domain 1	HGNC:25460	10q24.31
ERMN	Approved symbol	ERMN	ermin	HGNC:29208	2q24.1
ELN	Approved symbol	ELN	elastin	HGNC:3327	7q11.23
ENDOD1	Approved symbol	ENDOD1	endonuclease domain containing 1	HGNC:29129	11q21
STARD4-AS1	Approved symbol	STARD4-AS1	STARD4 antisense RNA 1	HGNC:44117	5q22.1
[truncated: 130 more rows]

## Sheet: Downregulated report
	Interactive table
	NGR = Number of annotated genes in the reference list;
[truncated: 234 more rows]

## Sheet: Downregulated Features
Cell adhesion (BP)	Skeletal system development (BP)	Nervous system development (BP)	Multicellular organismal development (BP)	Cell differentiation (BP)
[truncated: 24 more rows]

[truncated: 3 more sheets: UPREGULATED, Upregulated Report, Upregulated Features]
